# Supplementary material for: QTL for the Kinematic Traits That Define the Arabidopsis Root Elongation Zone and Their Relationship to Gravitropism
Source: Plants (Basel). 2024 Apr 25;13(9):1189. doi: 10.3390/plants13091189 (PMC11085590; doi:10.3390/plants13091189)
Supplement: Supplementary file 1 [file plants-13-01189-s001.zip › FileS1.csv]

RILs	maxREGR	overallGrowthRate	posMaxREGR	growthZoneWidth		x0	vf	k	n	logK	logN		Exp1.TipAngle_PC1	Exp1.TipAngle_PC2	Exp1.TipAngle_PC3		Exp2.TipAngle_PC1	Exp2.TipAngle_PC2	Exp2.TipAngle_PC3
1	0.002978672	1.066789462	427.2	513.2		529.8488486	1.09373098	0.202205569	24.63109786	-1.629386867	0.549176056		-94.47721087	31.52342003	-10.48224539		202.7457993	-79.70772126	0.648231212
2	0.003040958	0.997682047	432.1	470.3		520.9015016	1.010050863	0.090977093	12.66021563	-1.672518924	0.481301407		-136.704196	24.46794716	9.561593464		147.0958454	-36.903238	18.76819977
3	0.003920783	2.194027902	624.4166667	802		661.5926606	2.144160114	0.009240564	1.37551774	-2.072397743	0.087288284		-7.440018564	20.70234286	-27.83123947		168.8063295	56.187966	3.811612849
4	0.00371897	2.34466855	625.1666667	905.0833333		645.505458	2.08289196	0.008763254	1.430049721	-2.078211963	0.10690172		-81.05699371	111.108909	-46.56381596		85.22188327	-37.85448856	2.749675667
5	NA	NA	NA	NA		NA	NA	NA	NA	NA	NA		99.311235	52.7874279	-4.362789532		21.50690621	-156.1161545	-22.58758584
6	0.004272527	2.989246155	738.3333333	1008.333333		601.3616551	2.671355994	0.005921535	0.737718649	-2.237830658	-0.156743957		-42.88907564	55.46756797	-1.510277434		36.10343982	2.24479959	9.683852651
7	0.004130184	2.564789545	607.2222222	879.7777778		571.8249907	2.745844325	0.006294007	0.730235003	-2.209032353	-0.173837887		96.7019078	19.41123052	24.55195672		-53.7790327	23.49956041	-30.19982197
8	0.003895385	3.174169552	722.7	1181.3		605.2141021	2.838625796	0.005165795	0.644536861	-2.29065776	-0.205865962		90.83824103	-87.49478555	-39.95701393		-357.758528	81.34502645	15.45153653
9	0.003872968	2.769552283	737	1031		533.9288766	2.971063689	0.004617573	0.456290995	-2.338977118	-0.36282252		-215.1937276	-73.10932052	16.81890964		219.0065724	40.47470017	0.51318142
10	0.003931021	2.760903487	734.7777778	1007.222222		559.2101279	2.803914747	0.005000425	0.53083432	-2.307274765	-0.283327023		208.0561357	3.66684432	-46.30875158		33.73307217	16.96336964	32.16697908
11	0.00408789	2.369910343	664.3333333	836.4444444		603.5059115	2.339688312	0.006619392	0.814225334	-2.183265835	-0.098551186		-55.79147294	-117.1032785	-40.15822261		177.5333745	65.99009219	40.96742236
12	0.004593823	3.13202843	666.9	971.1		574.1645449	3.053875157	0.005660679	0.724459636	-2.264591412	-0.190511876		-18.49284495	-24.93738559	-9.512136635		-20.21733676	51.83520117	-34.69463524
13	0.00374201	1.922501764	545	752.6		526.6651968	1.713881428	-0.008635577	-10.95317596	NA	NA		-0.798818189	45.8241203	9.624875144		-55.82753808	25.69676069	-14.23826404
14	0.003260459	1.004568586	384.4	436.8666667		504.0487675	1.039200702	0.179791173	22.90098265	-1.46369618	0.703954714		-416.2476431	-76.37346595	-16.75354879		360.3741664	-11.67856694	29.49865249
15	0.00410892	2.745877292	715.5714286	960.952381		715.1904563	2.65262073	0.006953397	1.217746516	-2.195045286	0.026747709		-244.832681	42.12829524	-16.40393352		195.6477902	0.940259556	15.80288553
16	0.003791389	1.821033131	520.4	689.9		592.5584062	1.92587987	0.010228266	1.510387828	-1.998204365	0.161567798		-87.16462356	53.35229145	36.67079243		-33.73266794	-42.0596815	-33.61615159
17	0.004027182	2.702300433	666	969		579.5187717	2.490124344	0.006331325	0.732529115	-2.212731881	-0.174593346		126.3992219	-21.272974	40.17199702		-110.7907935	-116.926979	-24.45822446
18	0.004270677	2.694657161	676.7777778	909.7777778		606.9531902	2.667988572	0.005905491	0.709249179	-2.231243465	-0.152604963		36.79849129	-44.13324046	58.91098847		-104.4016011	30.53180219	-71.91046797
19	0.003934033	2.213132883	653.7777778	808.7777778		584.0634932	1.873045336	0.007202841	0.842434514	-2.151938378	-0.159475683		-40.77314763	-22.53870253	26.01936101		134.5085789	1.026181127	1.174098469
20	0.004679419	3.130639458	731.5	955.5		627.4122974	3.12259149	0.00536304	0.599975852	-2.273960376	-0.227574844		12.08172706	57.46167709	-48.63082009		40.27894805	28.17405798	57.29771823
21	0.004115997	2.537214399	630.1111111	867.8888889		619.6050751	2.07964202	0.007378358	0.886990273	-2.14605076	-0.071247851		129.5640639	188.8360214	70.06154092		16.86120481	-10.0488412	-38.21543874
22	0.004471383	2.738889445	646.5555556	873.7777778		613.3268189	2.332260725	0.00773686	1.041976266	-2.12282501	-0.023799696		75.31808651	-66.39446008	-6.527623979		-174.7885724	-82.22823552	18.43423391
23	0.004378161	2.183479156	604.3	719.4		613.3439875	2.112293511	0.008504314	1.137333207	-2.08785986	-0.000942186		169.6254239	-39.69877979	-40.36198668		-76.79219395	66.90640353	23.38049241
24	0.004192524	1.862927602	583.2222222	633.3333333		610.3186619	1.852747937	0.012584015	1.505031199	-1.955354957	0.076219606		176.4316532	-44.58145107	173.1892696		-142.4064769	-58.27966783	-8.258125022
25	0.003021279	1.506640885	601.3	722		610.4272292	1.729601084	0.008992617	1.294916368	-2.080729433	0.038447488		46.78788168	-87.40639186	-20.0941678		-212.684077	104.475076	37.39498039
26	0.004096971	2.637495718	652.8888889	922.7777778		598.7000766	2.518715692	0.005912562	0.750894384	-2.232977648	-0.139493898		-108.8263014	-80.49331842	-36.07032039		175.2392206	100.3201545	14.55043474
27	0.004265084	2.649262099	704.8571429	896		617.3817162	2.783457787	0.005715735	0.624766651	-2.250934641	-0.232976598		-243.0947015	-46.45442949	-21.52433075		-212.4583196	8.881935569	78.22634215
28	0.003980603	2.152257854	557.4	777.5		544.772319	2.058434523	0.00946046	1.242496279	-2.061627156	0.032115565		80.88298313	-7.996137783	25.23531984		-2.062612422	31.78819521	-33.73758645
29	0.003898664	2.408401484	721.1818182	885.6363636		637.3832422	2.902358679	0.004597882	0.58430816	-2.382481126	-0.246091596		-230.8256504	-57.17312589	-21.9371743		91.81382185	-5.664376646	16.91628232
30	0.003928802	2.170079594	589.6	795.7		597.3347407	2.33278723	0.007050341	0.995647516	-2.157351385	-0.046856194		28.67755824	-51.79616349	-10.83373702		-228.7789237	-74.6154297	51.023434
31	0.00462291	2.892240692	699.8461538	900.7692308		610.0630812	2.646073904	0.006134092	0.766790226	-2.215987175	-0.148203862		225.0558452	102.4706727	80.38610342		-125.0454796	-35.79524288	12.41865159
32	0.004295823	2.292184017	638.1	753.1		618.5629694	3.246051275	0.004851738	0.53745416	-2.316556018	-0.276240664		-149.5076394	46.68765078	-33.60734405		392.3037759	-75.4781697	27.1455836
33	0.003680513	1.883281973	572.0909091	718.1818182		577.1725783	2.398160042	0.007080864	0.833025299	-2.155349972	-0.096875546		78.24621688	76.46579421	9.113005046		13.29210285	-43.10207114	13.4102393
34	0.003980263	2.780300845	684.2	998.4		593.822894	3.142570325	0.004927701	0.603835018	-2.314035995	-0.247137818		25.51301298	-13.58351929	21.39500045		-255.5402168	-44.98006168	12.58920918
35	0.004158816	2.725025717	759.125	936.25		620.9747094	2.691688226	0.005667861	0.673851639	-2.259286984	-0.203056137		26.28531545	-30.88600394	5.241633334		65.19595988	45.11709214	6.329771248
36	0.00397745	3.206272271	804	1165.571429		633.1438236	2.920488915	0.004609795	0.5380691	-2.341372105	-0.283116195		-44.88546964	43.30330016	-39.84675836		159.7077049	27.77121133	38.91431812
37	0.003773932	1.619857192	486.6666667	608.9166667		530.6305198	1.804133648	0.013333802	1.672205875	-1.942472907	0.153239842		-114.441138	-16.37440221	-1.378083684		301.5707946	-13.32049349	6.508888248
38	0.004399002	2.428846092	640.3846154	792.3076923		634.5365168	2.284617887	0.0085192	1.154001087	-2.078170797	0.035106675		199.0900166	48.25641723	-16.61724671		-94.68134122	34.92781518	-15.4614733
39	0.004321089	3.229554916	748.1818182	1076.272727		638.2891003	3.029968203	0.005325314	0.67566324	-2.276501079	-0.183860247		54.52152028	-46.1454016	-15.38286432		-32.48810304	56.88691404	-11.48119033
40	0.004210441	3.045774717	767.8	1040		544.881882	2.712859761	0.004793238	0.477301405	-2.326065068	-0.343511775		345.3895715	119.7817007	23.61020198		-249.5973904	-124.0192886	56.91215189
41	0.004661218	3.916366815	846.875	1186.625		604.8966052	3.056078758	0.005480352	0.620276238	-2.294486612	-0.27661935		-49.7701768	10.73275829	-23.04342861		36.55654022	21.95679428	39.98965906
42	0.00440745	2.991173363	774.3333333	970.5555556		680.5611602	2.920042588	0.004982996	0.556486844	-2.320034625	-0.272573082		-55.34339046	-31.75411878	-22.46117497		-42.89945541	-26.78335483	13.75225803
43	0.003776326	2.295454187	695.3333333	878.3333333		622.9833396	2.359755018	0.005746741	0.704333415	-2.246007135	-0.163342206		-254.8746258	-50.42068417	-6.86045365		87.81191165	58.64402855	-6.226703625
44	0.002815391	1.17369482	505.5555556	607.5555556		572.893317	1.245334168	0.01227636	1.717900715	-1.956726166	0.185025953		-11.85268948	58.12774809	-19.39547214		18.16166647	2.599835988	20.04397572
45	0.003803195	2.062204538	560.9	777.3		594.3298985	2.792479149	0.00724584	0.531628964	-2.139911254	-0.274391366		-40.42922604	-18.18009872	13.02517559		-142.3256751	68.66410009	-4.323777414
46	0.003262119	1.514795101	546.8888889	658.8888889		578.526358	1.614387649	0.009673049	1.286249499	-2.07533038	0.057407583		122.7794753	106.1651328	-9.501989153		-92.89116435	-120.4648885	-5.104568463
47	0.00434909	2.576886737	666.3333333	848.1111111		613.9993954	2.474849424	0.006774466	0.777252014	-2.172973472	-0.132300385		186.5157288	20.17474767	96.15620161		-221.2658107	-155.7806324	10.06533408
48	0.004059415	1.85434166	627.4	652.3		575.1587022	1.816755283	0.011489231	1.561284847	-1.977052182	0.12514406		167.7130602	8.398659485	1.425416273		-49.60259012	48.22925157	12.13166482
49	0.004323875	2.004600186	697.4444444	692.1111111		587.7655108	2.011590384	0.037209879	3.258040683	-1.93279703	0.022737573		158.5540022	17.02050126	-7.147297133		-150.6433417	-27.41034785	67.47599562
50	0.003850093	2.25106432	567.3636364	824.2727273		539.3772387	2.195044017	0.089963312	9.523105426	-1.882748658	0.174716786		36.11205682	-7.588763579	4.802839289		86.19423835	-54.31492858	37.89018259
51	0.00430479	3.097365426	737.875	1016		649.6160405	2.939224485	0.006130118	0.771224844	-2.238298923	-0.154492655		27.38280589	-75.61570162	13.74924119		-19.31939646	-74.99513208	34.75141937
52	0.00408674	2.192242141	643.5555556	773		582.7326468	2.211621125	0.006864342	0.791270327	-2.170089771	-0.124575301		-96.27651326	13.28773479	13.87776703		47.83834173	-13.85833328	-8.751689181
53	0.004496482	3.285423989	716	1067.375		583.7349052	3.164824332	0.00510394	0.593138347	-2.297404241	-0.239507203		-33.18506558	-16.19289687	-56.860929		-164.0136407	28.64275609	35.42938981
54	0.004627576	2.605267308	639	811.4444444		560.4682043	2.684082169	0.006860678	0.764215266	-2.172870401	-0.205573218		40.18185525	-8.496519871	103.2487712		-83.66193146	-50.20715317	-66.59327281
55	0.004055509	2.121634632	593.5555556	763.1111111		596.1940486	2.051881726	0.012242029	1.819784864	-2.023937793	0.102222509		33.1717614	-19.11034485	38.17293731		-25.86920067	-65.45937895	-26.49569809
56	0.003850859	2.127448205	679	785.2222222		590.3922183	2.432932309	-1.305244958	0.53223753	NA	-0.451262629		61.30426573	46.02550689	21.11511976		164.728145	33.66919538	15.93412279
57	0.004345762	2.797846798	651.3333333	927.8888889		569.6292635	2.629649884	0.006169151	0.73172311	-2.225013941	-0.170960124		-168.7337021	33.51900509	-42.01415491		106.973991	-5.117340002	-13.08842418
58	0.004015906	2.390793046	668.2222222	857.1111111		547.4914839	2.472783204	0.006277341	0.625192738	-2.213525956	-0.233273281		-97.34589446	-41.34351047	79.27057999		46.36952056	-38.19026149	6.107755413
59	0.004215924	2.546697609	670.5	868.7		626.2822818	2.514140375	0.006441117	0.812183982	-2.195962522	-0.100467871		-152.6949345	-32.98601927	10.0390653		-43.78352665	4.590669076	22.15250031
60	0.004309833	2.416898308	620.3333333	794.8888889		564.7859719	2.408866392	0.069506251	7.261984594	-1.941787072	0.078061848		121.8766855	70.37510007	-23.33499585		-89.37304306	-95.61524544	24.70030206
61	0.004027543	2.264192883	740.4	808.9		626.510431	2.258816943	0.006754943	0.767146615	-2.191872293	-0.162186646		136.7131121	85.26963452	-7.363707659		-237.8028169	-142.7772042	-2.919660679
62	0.004452181	2.661330033	738.5	862.8		596.1195031	2.617933474	0.005895569	0.548856617	-2.234130089	-0.26809835		191.4637342	32.72417767	8.620365743		-143.0929481	39.46181679	-7.296408112
63	0.003918866	2.054625726	658.9	759.4		613.8964145	2.063842062	0.008727486	1.132931291	-2.122450407	-0.054361351		95.36564434	28.54181992	25.86452975		75.28261699	-31.45182694	22.90814076
64	0.003843612	2.393540917	650	900.125		577.1624073	2.420386945	0.006068447	0.744140061	-2.235566362	-0.158882667		12.85842749	66.97721526	-12.75677758		75.01861859	-23.84399333	36.99672855
65	0.004769228	2.76268747	550.3	836.7		533.9986443	2.703637188	0.007579356	1.009781508	-2.132687454	-0.056561111		-64.69041436	26.27323437	18.22376615		106.8636675	-8.547619204	-7.954333535
66	0.004322936	2.759180428	701.8	923.8		613.2362953	2.712706652	0.006015623	0.725233415	-2.226018262	-0.149694668		-133.7791231	74.29120885	41.30576083		74.11712452	-0.127605673	-26.20761674
67	0.00404129	1.915011374	594.9	679.8		567.342664	1.860861282	0.009438912	1.145533095	-2.060502895	-0.015901771		37.37792789	20.94307706	39.8043029		-111.3938532	-17.01918787	4.07746254
68	0.003764277	1.65976886	534.4545455	619.2727273		530.7887434	1.58542431	0.0626385	9.606927071	-1.793619901	0.25605825		-77.23120178	45.8306069	-12.87464432		87.17831875	25.56444848	9.731337606
69	0.004270918	2.829457318	632.125	947.875		586.7900441	2.773346968	0.00716354	0.901552017	-2.196578452	-0.089260765		-157.1489824	-27.48423582	1.966264928		68.03216241	66.47985412	36.22086757
70	0.004142192	2.104394155	558.7777778	732.5555556		563.1908173	2.053913127	0.008475452	1.123547706	-2.088585569	0.006897899		50.85684458	-32.54064423	-57.44045527		76.1202629	60.90151889	44.71814481
71	0.004652832	2.790858871	726	858		580.5426759	2.951159377	0.005706069	0.533744479	-2.254030445	-0.288476983		76.11824126	-38.85538905	24.26498236		-38.4880235	-40.62768638	-56.20210589
72	0.004220602	2.480842621	616.0909091	839.9090909		637.7188875	2.66945036	0.007364066	1.044267654	-2.149968221	-0.04046143		21.2865811	79.94971197	44.15266557		-186.593244	-55.85213469	-48.60537688
73	0.004316745	3.543381877	743.3333333	1194.833333		554.6220777	3.225164428	0.004585473	0.490902502	-2.34508688	-0.328815607		-122.2679034	-56.89820209	0.00127545		137.1102441	54.49296108	25.21477268
74	0.004453989	2.475258444	630.6666667	801.8888889		685.9115506	2.598570684	0.007890613	1.228747184	-2.130962007	0.06201184		62.23005934	56.19269797	10.32739193		-196.750641	-86.43857185	-15.56136811
75	0.004427391	2.653620163	631.2222222	864.5555556		602.4370401	2.543521505	0.006902781	0.872822391	-2.167192893	-0.083809796		83.77502786	23.43261254	11.47659021		-162.5504058	-19.76975922	-0.598708905
76	0.004453192	2.524529911	596.1	805.4		604.7834884	2.351463086	0.00896508	1.209868778	-2.073921417	0.056109531		46.91664529	-50.03068169	-36.09837859		-86.38139197	8.086048188	5.548428319
77	0.004286779	2.321999565	691.8	754.7		592.1010794	2.051870432	-1.922163924	0.710632927	NA	-0.375266558		-93.29505976	-20.49646936	22.98141305		9.174849199	-71.95088923	-53.82540412
78	0.004417049	2.592463755	664.4	834.3		601.486059	2.598334564	0.007366557	0.871134836	-2.169103703	-0.107017939		-45.46769903	77.30664516	9.900567236		97.96946656	44.82334131	1.281952028
79	0.004431048	3.168780206	721.5	1027.7		612.5716676	3.111142762	0.005289281	0.679032952	-2.278714291	-0.186432376		75.64906988	-80.83179625	-45.23119393		-151.1696793	51.7295716	17.51915012
80	0.004556533	3.583403862	789.1111111	1135.111111		629.9063236	3.322584337	0.004892707	0.58496223	-2.316698703	-0.248854916		-95.22286577	-48.02797983	-20.49858474		96.55349366	-10.2829049	-8.38188997
81	0.004110347	2.548777175	668.8	852.8		608.8759214	2.318358296	0.015449262	2.684390359	-2.00805187	0.087881598		1.111339406	25.03033258	-43.09673561		22.3731636	-16.67564468	26.053679
82	0.004296383	3.132852455	784.1818182	1047		591.0153628	2.746769218	-0.00092923	-1.146607838	NA	NA		-107.600237	-17.75854402	-39.03048361		201.7784227	89.0214643	36.6643455
83	0.003051876	1.501701212	540	699.4444444		626.0972202	0.937570788	0.00816371	1.580230165	NA	-0.236240549		56.65523459	-42.83945998	47.89828698		-65.32793403	-23.80023413	-68.18875501
84	0.004709334	3.092324755	683.6	946.1		666.8682344	2.971491485	0.006391651	0.891875228	-2.195448744	-0.062741028		35.54185248	-6.084651049	-14.31050291		0.53497287	30.41579917	-6.815920701
85	0.004854956	3.787487044	762.5	1125.8		637.7443303	3.466961939	0.005139266	0.6205682	-2.291733689	-0.215307727		25.19532176	4.440549128	12.6281268		-172.007697	-43.94491368	-33.26477339
86	0.004700216	3.728329307	762.5714286	1148.428571		679.2754955	3.355711754	0.005079221	0.72376835	-2.298015082	-0.154108446		-97.99354802	-85.61445382	-24.85025078		45.38707828	30.0276396	-26.0692957
87	0.004115999	1.868350354	547.5555556	648.2222222		574.1740986	1.888989693	0.010627793	1.338939816	-1.997188088	0.100497086		-119.0735492	-45.10948678	-15.78158287		65.9384732	28.92317942	74.43248429
88	0.004277168	3.044910577	733.5	1004.8		674.5021241	1.587336677	0.00695497	0.960306608	NA	-0.222849208		-59.14878593	124.917535	-25.91588534		-81.83492675	-31.24815801	-4.805574868
89	NA	NA	NA	NA		632.0152591	2.028631055	0.007690061	0.99259829	-2.116663343	-0.005498045		48.01074654	-30.38412698	-19.61333731		79.96969149	6.198951107	-4.812789076
90	0.004037709	2.512534978	639.1818182	884.9090909		653.9722099	2.761643617	0.005729968	0.738914702	-2.243282036	-0.143729126		-34.50062306	-92.18211243	-12.33437948		-4.911989034	-19.8200833	-5.939959913
91	0.003737739	1.622243286	543.8	615.8		551.7585563	1.651792246	0.011707283	1.283255148	-1.963411301	0.064859497		61.23137048	22.56115042	12.03076463		-68.22412219	-12.74017746	-8.780106053
92	0.004226645	2.879702804	656.8	974.7		619.3833507	2.975396304	0.00587669	0.681805966	-2.243801408	-0.178016424		-52.426712	-0.686185239	16.66439705		72.49053797	-8.920820682	-10.22866843
93	0.003510812	1.587974536	617.3333333	635.4444444		570.810571	1.736749907	0.009579595	0.962639487	-2.081454849	-0.067487563		-152.8562328	-52.96963961	-23.70609461		-64.53411701	7.621801313	45.57107503
94	0.004561712	3.060295718	753.75	970.25		511.5973399	1.684286911	-4.348331169	-15.98370035	NA	NA		-12.72825137	-5.064397465	-9.975173291		-104.7766199	-11.20740566	1.081725945
95	0.003667247	1.824398461	574	721.3636364		577.9365772	2.05962311	0.008968573	1.312829557	-2.072770727	0.039366866		-1.89659287	19.72000956	62.33840513		-200.9175032	-44.90313702	-3.609523919
96	0.004370328	2.851307237	672.625	935.625		520.7646585	2.899996226	0.005300034	0.528228777	-2.282863064	-0.298533947		-215.5495767	44.66640378	-2.864381849		121.9193761	66.03633888	-2.348338928
97	0.004512712	2.548739519	634.5555556	814		597.0039991	2.432397881	0.007816333	0.955718353	-2.121817218	-0.036436338		120.7194932	41.64198699	14.47366944		-129.8302467	-50.35666881	22.74403995
98	0.004350071	2.48296851	613.8181818	801.1818182		593.0914837	3.046404502	0.005738028	0.664761273	-2.248311567	-0.181735076		46.92434885	18.17770173	29.74061903		-1.064991777	23.17546826	-20.53188008
99	0.004206546	2.182436128	621.375	729.75		599.2538117	2.429475844	0.011273609	1.729877506	-2.079897673	-0.035333798		-8.200030924	-51.49715518	-29.8469216		-85.8526973	48.42120895	24.57271264
100	0.004068138	2.329721072	602.2222222	814.4444444		602.1891796	2.241330939	0.00823698	1.224647696	-2.098383852	0.056484187		-132.0852319	61.58036674	-68.59012312		100.0222972	47.6442886	70.01271925
101	0.004068367	1.891218176	561	667.1111111		534.4544031	1.810891465	0.009085612	0.949443603	-2.054396828	-0.057239858		13.46781309	-26.79520485	-26.37990648		-63.24768301	0.222463917	-33.26526288
102	0.004050404	2.739887352	668.75	961.375		529.5039296	2.62909077	0.00561816	0.589676626	-2.258768951	-0.252303957		-110.7826772	-27.73227586	-11.66601839		136.7117067	46.78015928	9.336218351
103	0.004442032	2.43801766	632.3333333	786.6666667		586.3031448	2.39659867	0.0077791	0.833559548	-2.128366609	-0.095482696		131.8883479	25.49370141	14.156634		-90.25715558	-75.08950844	-38.87988702
104	0.004147274	2.502149441	708.5714286	855.8571429		546.0253256	2.187969787	0.006612576	0.651310161	-2.204160491	-0.26821546		78.9632642	80.21400122	13.86291595		-118.900766	0.887407383	14.01727598
105	0.003244803	2.077669166	684.6666667	921.2222222		596.0954913	1.906743222	-4.967035961	0.633888684	NA	-0.405422199		-141.6290011	-51.03275731	-28.87124348		-55.62237456	38.06672758	29.35205107
106	0.003571226	1.549506032	524	623.9		523.8316989	1.68355404	0.009526052	1.110374222	-2.037184874	0.010449547		1.697131527	67.90455009	20.90348625		-187.864043	-93.93540855	-49.98476073
107	0.003349403	1.770931705	572.3	758.5		593.0448206	2.095331661	0.006610922	0.919444503	-2.198134563	-0.052768773		113.2130245	23.6760662	-54.27849784		-145.994388	78.97968628	23.82689274
108	0.003698351	1.902584646	551.8	737.8		551.0709822	2.019782124	0.008848614	1.150561886	-2.077655265	0.018867498		-132.6976227	-59.80178486	11.77144384		41.96766962	52.7150046	0.986146261
109	0.00354768	1.606411284	553.3333333	647.3333333		512.8231167	1.641655077	0.009458409	1.07395718	-2.062224862	-0.071839074		-178.3440114	108.9465365	-1.122637618		190.4068501	8.88206894	34.22180503
110	0.003817442	1.690547102	555.5	630.1		561.9185912	1.661141653	0.033611167	4.160390696	-1.862845263	0.216192051		161.8819926	-87.01479918	12.97072228		5.610456937	0.938197944	14.68649438
111	0.003740344	2.182701177	621.4545455	840.7272727		585.1687566	2.193779858	0.006686387	0.779027665	-2.176995674	-0.108981337		112.9501755	-65.44077463	26.50155624		-182.81262	-30.934121	-19.64872322
112	0.004313948	2.44354259	645	816.9090909		604.6770646	2.387670058	0.008330807	1.038716179	-2.112694483	-0.02664017		18.21423528	153.6402303	-2.51850667		154.8350509	-23.0982916	-16.96109608
113	0.004233657	2.651396287	676.1111111	896.3333333		646.1969785	2.778131437	0.007299738	1.020855636	-2.217022079	-0.067379244		104.2127983	-73.70165042	43.25208268		-68.74682111	-20.15016339	-33.81520872
114	0.003756581	2.383689833	659.6666667	915.6666667		587.4920383	2.295406545	0.006395835	0.802313099	-2.205235902	-0.117755245		-214.3212231	-25.83232989	-40.37322027		66.90233455	26.07832282	5.69990577
115	NA	NA	NA	NA		NA	NA	NA	NA	NA	NA		22.77356306	-53.32392749	28.76908367		28.21948234	35.59932856	-11.52248181
116	0.004171458	2.222085471	596.8888889	766.3333333		584.7118871	2.246892846	0.00743561	0.925994145	-2.135120154	-0.045696612		51.51325216	23.63140829	69.15204569		-55.51228229	21.34562752	-70.52852532
117	0.004164237	2.182583899	619.1	742.2		578.9722308	2.022820879	0.010705994	1.321216252	-2.020915852	0.056103512		30.46743581	-79.04783209	-18.88089372		133.352168	-9.490116362	18.82213373
118	0.0038134	2.249926873	600.6	793.9		560.8613499	2.24319572	0.055334847	6.65483182	-1.938117985	0.121182177		46.79427885	-40.60273237	5.813753519		147.7006708	-2.053649419	-7.542830413
119	0.00386272	2.144561298	640.2222222	800.8888889		560.292418	2.041181811	0.007486515	0.7727734	-2.139648743	-0.147954173		-166.8745351	34.31553676	17.22448571		105.4205532	-21.03774985	-3.147874002
120	0.004057353	1.948800045	584.1	679.6		549.7592112	1.987759939	0.009318054	1.031681645	-2.063750112	-0.045922064		97.39401596	-51.46481983	-26.36113391		-48.9785219	19.45302088	14.5715689
121	0.004165743	2.467915342	627	846.2		618.9813728	2.587485503	0.00684613	0.893758135	-2.181470997	-0.075452004		77.76804438	-23.46177053	19.59286899		11.86369593	48.71484272	-73.12018067
122	0.002833562	1.096193739	487.3	552.9		541.5147401	1.152944145	0.015491891	2.024851414	-1.839436797	0.261110689		26.43795069	16.79353647	-5.825844682		174.7995026	-7.082341924	7.013000169
123	0.003817825	1.539434558	557.5555556	577.1111111		577.2857051	1.666766738	0.009166621	1.071968484	-2.071232989	-0.003809242		61.4685172	47.20308716	22.38575148		-68.82349121	39.74943403	12.43443325
124	0.003395179	1.795505728	599.7	768.5		508.7380176	1.635141059	-0.005722691	-8.496713397	NA	NA		-60.24386168	1.246792303	-50.26504583		21.05038472	-36.78159357	2.645497026
125	0.004311844	2.373909281	540	795.1		571.5025665	2.241398628	0.008680628	1.23873305	-2.073014647	0.06863302		115.2344118	-18.75458212	-19.37283957		-102.1026068	60.68083391	-15.27156852
126	0.003781834	2.129759688	621.2	803.7		567.2869845	2.264533972	0.007186832	0.896711463	-2.162696295	-0.087864034		-21.88147199	110.0144996	-80.44361997		-24.40004533	-40.5692735	23.90532672
127	0.004082224	1.720342988	479.3636364	602		580.2756976	2.033606143	0.008209521	1.205449616	-2.152365113	0.049173889		-10.65958676	-47.72246662	-49.0631429		112.0174069	108.7674537	27.33326876
128	0.004166568	2.399513945	672.1111111	831.3333333		545.0966952	2.456543988	0.00651617	0.582909208	-2.210059497	-0.265069054		23.53023547	17.55364694	-8.41200089		56.5230771	86.31168705	24.73182091
129	0.003593528	2.033473803	573.3333333	811.2222222		519.1293835	2.114021732	0.006657906	0.732471829	-2.200382744	-0.153477188		17.43473223	-10.22546647	-1.69308854		-110.7270942	-12.33359146	17.84847003
130	0.004397798	3.080114339	685.2631579	997.3157895		650.7336003	3.503051773	0.005811382	0.821900113	-2.269598504	-0.141550373		-246.9252116	-1.242255831	-26.81427276		342.7937123	19.19953525	0.936931357
131	0.00417613	2.968223916	685.5	1023.4		600.911759	2.767139877	0.006352168	0.803077493	-2.23076513	-0.136219787		-25.27300524	52.79459851	-35.39462291		224.2059413	-34.21968238	32.30854861
132	0.004180548	2.574430641	643.7	878.8		595.7234622	2.573098814	0.006552082	0.812535528	-2.19591301	-0.100004502		30.85479866	-31.47100912	-19.35473089		-100.2231827	52.98365152	1.596968144
133	0.00347947	2.542197684	752.25	1063.75		495.9011582	2.607006414	-0.016034933	-13.22621269	NA	NA		-53.6981833	-7.554190196	-20.66102495		-45.53132718	-66.18698031	33.88605793
134	0.003927526	2.021956836	531.1111111	744.4444444		580.6956768	2.701939607	0.007812668	1.102503811	-2.217354635	-0.006964041		102.8168568	21.36410897	-64.48266888		-220.1010797	-106.6548455	-17.47690068
135	0.003653222	1.885656693	548.375	736.125		529.3451063	2.168208914	0.006980951	0.836127781	-2.172412744	-0.136959969		-45.90290199	-76.52146701	-32.21964257		161.5503498	14.57548983	-0.626958391
136	0.003151744	1.536749601	503.1111111	704.7777778		542.2267424	1.660950585	0.007873996	1.071732747	-2.110207076	0.001738527		-77.24554764	7.121797378	10.78752844		13.12315559	19.82291975	-27.1802653
137	0.004957451	3.064341756	687.0625	872.125		591.3450476	2.702989071	0.010832668	1.296603035	-2.111530041	-0.058392578		280.6892773	32.62096737	81.05738207		-49.37602379	31.06762842	-67.64612168
138	0.0040146	2.368227562	658.6	845.2		572.8116798	2.313194997	0.006560874	0.769860223	-2.185008914	-0.123802913		-107.8527377	-48.03071783	-40.51282976		93.16054052	-4.398836249	21.83687329
139	0.003638913	2.188309779	596.5714286	875.8571429		518.9544929	2.256657402	0.006386805	0.720159636	-2.207569963	-0.218411787		-69.33576623	32.84341685	40.03332797		111.170711	-19.83002324	-23.62256382
140	0.003340282	1.868337734	560.1111111	801.3333333		588.0550841	2.0885921	0.008399416	1.324196908	-2.113948598	0.021050139		-160.2212485	-16.12647278	6.551327867		-90.3819115	-38.1693749	-29.80510564
141	0.00432354	3.382946976	800.2222222	1121.222222		633.8977918	3.43278792	0.004421808	0.541780441	-2.365551953	-0.298780621		-29.535852	-56.21594109	-24.26683659		127.0973642	93.72140294	5.610021752
142	0.003729124	1.746480416	571.3	671.6		499.927146	1.621658568	-0.002841813	-9.479789578	NA	NA		32.611165	-141.4588869	-35.12049512		-84.75766219	47.75499716	18.28198786
143	0.004280047	2.484206431	661.1176471	830.8235294		607.0226495	2.390413657	0.006840398	0.886287044	-2.176600391	-0.098230994		267.3514805	-9.337030535	48.92683174		-191.3401281	-83.97606896	1.800686505
144	0.00401474	2.330735993	542.9	833.6		583.9482143	2.618320297	0.007694124	1.1295933	-2.19129135	-0.03752107		85.1811567	-104.726915	-15.03075611		-39.34914233	2.323302232	-18.64563328
145	0.004202212	2.01425448	554.3333333	669.5		597.487143	2.475871449	0.009684947	1.196592877	-2.083915006	-0.022276677		157.5409516	-22.02059831	-9.440524801		69.6732788	57.10090864	-8.775884783
146	0.003923173	2.239321358	626.9	800.6		582.5889052	2.566182795	0.006361406	0.730999191	-2.210923194	-0.16722378		53.81887008	16.91979904	0.773182889		-61.70941925	69.71373066	50.66134856
147	0.003582644	1.791531836	515.4	725.5		555.3651343	1.770769633	0.010750466	1.540742642	-2.002771414	0.136682106		176.0977161	-7.72712361	11.17770842		-14.93265364	-26.55204438	-11.7554635
148	0.003749901	1.851478322	546.3	700.6		539.762653	1.86702071	0.008935609	1.056799966	-2.067316779	-0.001191873		-60.70972846	-57.58954944	-58.70219633		-58.28543633	19.59137373	31.3038757
149	0.003808741	2.358684292	630	874		560.7232978	2.358899936	0.006890048	0.863244568	-2.189182638	-0.131581239		-166.8713813	-5.659051224	-8.108076659		96.91190117	38.3953311	7.837153278
150	0.003042411	1.680089115	626.5	815.4		645.1130078	4.440367322	0.002160918	0.383410936	-2.665361675	-0.416335504		-11.81804815	54.94952621	-40.69726194		118.6410398	-63.1806954	19.49461697
151	0.003992658	2.210310348	587.0769231	790.6153846		600.0880648	2.120026856	0.008648391	1.227100254	-2.076532721	0.056687484		-90.72339113	-5.798616045	12.96041442		161.0619928	57.57029548	-28.56046131
152	0.004618807	3.222466523	685.2727273	1008.636364		626.0394704	3.096734489	0.005517161	0.715827564	-2.263122273	-0.158230142		319.5474904	-40.65113337	-25.62361025		-57.36528033	-35.00499947	-25.13432734
153	0.003786522	2.02200801	629.8	772.8		536.7263447	2.019078165	0.00706958	0.762855956	-2.171951687	-0.159339231		18.10486526	-89.61193752	120.9589214		-31.16664023	-43.47547944	-85.26900262
154	0.004138474	2.329164165	616.8888889	806.3333333		594.9739372	3.114733203	0.007449375	0.870328924	-2.216221661	-0.127857311		-74.52349918	-65.77554845	9.572293935		-53.93183386	75.35228097	-77.1727862
155	0.003781329	2.605486554	682.8	988		658.556211	5.493050449	0.003398595	0.486968471	-2.546405547	-0.356526931		89.12353491	4.639969216	-76.00762701		143.1878683	28.82379012	19.95691198
156	0.004012708	1.99940895	563.5384615	716.1538462		563.3156282	1.963374479	0.009498465	1.207386028	-2.07112689	0.000872971		-24.51881375	-9.025627448	56.09129106		44.4384512	-5.474819466	-14.21639534
157	0.003993687	2.417258798	629.6	868.6		598.0754909	2.926020133	0.004878527	0.602115055	-2.34009604	-0.22913868		-160.323804	1.644826572	-17.56256657		24.46429552	24.97616175	-23.31306932
158	0.003473551	2.250834602	668.1	946.8		627.6352759	2.638901624	0.005334175	0.603444778	-2.277237653	-0.225880545		62.32709261	24.24357812	22.79409274		-37.42195782	-37.77227004	-1.898714779
159	0.00379596	2.173706506	633.3	821.5		601.9689143	2.471814853	0.00630091	0.698734261	-2.209935103	-0.17127632		100.8286144	40.37822641	13.36304553		25.47661611	12.63054042	11.15179285
160	0.003794959	2.261994215	649.1	854.1		629.346592	2.469522893	0.008116024	1.159292368	-2.142347258	-0.100113762		-8.028653187	-58.20665583	68.89875831		-43.06745137	-22.81258198	-46.69158135
161	0.003754159	1.9615627	602.3	760.8		582.6539158	2.13706422	0.006599363	0.730407007	-2.183512984	-0.182580438		-126.1556552	31.85561186	10.43658604		181.8449607	62.83734624	-5.951805354
162	0.00362009	2.093844934	662.75	835.125		657.8391994	2.094130161	0.006155112	0.752624815	-2.211951206	-0.126988625		184.5717989	28.46905546	11.05484354		-1.143099176	-2.072868928	-1.582329813
