# Supplementary material for: QTL for the Kinematic Traits That Define the Arabidopsis Root Elongation Zone and Their Relationship to Gravitropism
Source: Plants (Basel). 2024 Apr 25;13(9):1189. doi: 10.3390/plants13091189 (PMC11085590; doi:10.3390/plants13091189)
Supplement: Supplementary file 1 [file plants-13-01189-s001.zip › FileS2.csv]

pos_mm	1	2	3	4	5	6	7	8	9	10	11	12	13	14	15	16	17	18	19	20	21	22	23	24	25	26	27	28	29	30	31	32	33	34	35	36	37	38	39	40	41	42	43	44	45	46	47	48	49
0.000666666666666667	0.000848646293538027	0.0010239618775663	0.00150803227319125	0.00214464696874248	NA	0.00237212150210525	0.00153984249529167	0.00195922747921589	0.00140058595348236	0.00257920650445449	0.00227703425647361	0.00192303988973295	0.0026884381740847	0.00066086826619513	0.00170350809093631	0.00156057222884651	0.00112176729334815	0.00177444764461615	0.00166360303821387	0.00189944184296802	0.00208397817230714	0.00128047247943583	0.00189105524345143	0.0012963244215589	0.00182095045469732	0.00124634609757967	0.00136992874442973	0.00158685878899201	0.00275395449808604	0.00214161509406983	0.00243873577288253	0.00124033816066852	0.00200233515051283	0.00147039285529888	0.00193696755611576	0.00199923772355047	0.00150734236286931	0.00134386170814728	0.0018610593778942	0.00158791749051859	0.00176209643797609	0.00113600986803039	0.0016538566029471	0.00125637063259116	0.00109087211500191	0.00099453745163787	0.00156991289939994	0.00149981237774714	0.000996475549133233
0.00133333333333333	0.000857988195689692	0.00103389166958382	0.00152092063602095	0.00216210366360915	NA	0.0023878547693602	0.00155365503665515	0.00197900505675593	0.00141123496814107	0.00259539143409796	0.00229228591721778	0.00193853423286687	0.00271120017660918	0.000669032358408584	0.00171552167160349	0.00157488865676077	0.00113156456135045	0.00178778461814721	0.00167541867669538	0.00191257940647592	0.00210128975930243	0.00129171552224325	0.00190522165001913	0.00130689704759486	0.00183296331807004	0.00125743741032889	0.00138056070316449	0.00160107932845981	0.0027701726069104	0.00215808805357829	0.00245494043684061	0.00125011701545782	0.00201758412490213	0.001482757771238	0.00194929957058019	0.00201241947258364	0.0015210907683115	0.00135479061191709	0.00187447329384827	0.00159908149739015	0.00177354869809419	0.00114449446697342	0.00166520476437421	0.00126691966644018	0.00110157834938994	0.00100355306777561	0.00158206293757905	0.00151029196549257	0.00100372556593078
0.002	0.000867432530039865	0.00104391755570387	0.00153391740901249	0.00217969812068155	NA	0.00240369049200985	0.00156758781678627	0.00199896479870783	0.00142196355331897	0.00261167635519244	0.00230763875031805	0.00195415018071293	0.00273415031381545	0.000677296916354583	0.00172761868316767	0.00158933415414948	0.0011414450988285	0.00180121997241903	0.00168731760727717	0.00192580668342287	0.00211874188002493	0.0013030552467409	0.00191949348473976	0.00131755570379335	0.001845055111082	0.00126862458966192	0.0013912741093088	0.00161542505188027	0.0027864855383875	0.00217468571876036	0.00247125143236408	0.00125997291413415	0.00203294827676539	0.00149522350976033	0.00196170940215048	0.00202568601382866	0.00153496361010754	0.00136580736700262	0.00188798120035598	0.0016103224763439	0.001785074851551	0.00115304163178834	0.00167662991193211	0.00127755690800045	0.00111238716303341	0.00101264985135782	0.00159430582561248	0.00152084470543619	0.00101102832742724
0.00266666666666667	0.000876980409643265	0.00105404046095508	0.00154702347655641	0.00219743136640315	NA	0.00241962931402377	0.00158164182835788	0.00201910815081278	0.00143277228485583	0.0026280618662731	0.00232309341321384	0.00196988864359048	0.0027572900662886	0.000685663165657914	0.0017397996882975	0.00160390984554462	0.00115140958100616	0.0018147544080498	0.00169930040778815	0.00193912427139165	0.00213633562641285	0.0013144924539941	0.00193387152098609	0.00132830108636521	0.00185722634725253	0.00127990842358779	0.00140206957158985	0.00162989702421122	0.00280289383790876	0.00219140900377655	0.00248766943963279	0.00126990646262845	0.00204842846039575	0.00150779084995413	0.00197419753294114	0.00203903786881744	0.00154896199577619	0.00137691266386489	0.00190158372384102	0.00162164093959404	0.00179667536806218	0.00116165181309508	0.00168813255610573	0.00128828308757588	0.00112329949737973	0.00102182852265502	0.00160664225582586	0.00153147110688592	0.0010183842172585
0.00333333333333333	0.000886632959396691	0.00106426131914975	0.00156023972982394	0.00221530443401724	NA	0.00243567188313515	0.00159581807144618	0.00203943656732192	0.00144366174250841	0.00264454856922293	0.00233865056742615	0.0019857505380359	0.00278062092505882	0.000694132346602414	0.00175206525323988	0.00161861686460248	0.00116145868812552	0.00182838863030973	0.00171136765992735	0.00195253277174925	0.00215407209816	0.00132602795125561	0.00194835653762254	0.00133913389708187	0.00186947754336105	0.00129128970601532	0.00141294770306779	0.00164449631886209	0.00281939805388418	0.0022082588290422	0.00250419514294846	0.00127991827161552	0.00206402553616534	0.00152046057634587	0.00198676444793932	0.00205247556202134	0.00156308704232793	0.00138810719815106	0.00191528149451991	0.00163303740253888	0.00180835072023634	0.00117032546461565	0.0016997132106072	0.00129909894137292	0.00113431630183317	0.00103108980813335	0.00161907292545638	0.00154217168267096	0.00102579362184884
0.004	0.000896391316158673	0.00107458107296428	0.00157356706681205	0.0022333183636	NA	0.00245181885085938	0.00161011755357425	0.00205995151100923	0.00145463250997368	0.00266113706928861	0.00235431087858028	0.00200173678683693	0.00280414439165515	0.000702705714298251	0.00176441594783989	0.00163345635416605	0.00117159310547781	0.0018421233491473	0.00172351994928778	0.00196603278966832	0.00217195240275987	0.0013376625520067	0.0019629493190413	0.00135005484331833	0.00188180921946649	0.00130276923678904	0.00142390912116341	0.00165922401775097	0.00283599873775743	0.00222523612126355	0.00252082923075669	0.00129000895655076	0.00207974037056421	0.00153323347893031	0.00199941063502041	0.00206599962086472	0.00157733987633918	0.00139939167072968	0.00192907514642044	0.00164451238377789	0.00182010138359164	0.00117906304319363	0.00171137239239411	0.0013100052115454	0.00114543853381075	0.00104043444050418	0.00163159853668405	0.00155294694916573	0.00103325693043119
0.00466666666666667	0.000906256628870162	0.00108500067402023	0.0015870063923888	0.00225147420209367	NA	0.00246807087251255	0.00162454128975573	0.00208065445318407	0.00146568517491222	0.00267782797509633	0.00237007501642859	0.0020178483190671	0.00282786197815935	0.000711384538850888	0.00177685234556077	0.00164842946632757	0.00118181352343432	0.0018559592792157	0.00173575786538041	0.00197962493414857	0.00218997765554993	0.0013493970759984	0.00197765065519853	0.00136106463809647	0.00189422189892679	0.00131434782172524	0.00143495444768608	0.00167408121136187	0.00285269644402111	0.00224234181347393	0.00253757239566898	0.00130017913770711	0.00209557383623959	0.00154611035320059	0.00201213658496375	0.00207961057573853	0.00159172163402686	0.00141076678772615	0.00194296531740009	0.00165606640512882	0.0018319278365724	0.00118786500881362	0.00172311062168788	0.00132100264623964	0.00115666715879838	0.00104986315877406	0.00164421979666299	0.00156379742631388	0.00104077453506746
0.00533333333333333	0.000916230058676277	0.00109552108296611	0.00160055861833875	0.00226977300333954	NA	0.00248442860723006	0.00163909030253853	0.0021015468737031	0.00147682032897171	0.00269462189866773	0.00238594365487332	0.00203408607012016	0.00285177520725959	0.000720170105531739	0.00178937502350407	0.00166353736249133	0.00119212063747748	0.00186989713989934	0.00174808200165821	0.00199330981803838	0.00220814897975587	0.001361232349293	0.00199246134165082	0.00137216400012865	0.0019067161084185	0.00132602627264814	0.00144608430886171	0.00168906899880212	0.00286949173023193	0.00225957684507004	0.00255442533448488	0.00131042944021232	0.00211152681203515	0.00155909200017844	0.00202494279146839	0.00209330896001385	0.00160623346132349	0.00142223326055835	0.00195695264916448	0.00166769999164486	0.00184383056056591	0.00119673182462093	0.00173492842199217	0.00133209199963988	0.00116800315040719	0.00105937670829496	0.00165693741755287	0.0015747236376525	0.0010483468306691
0.006	0.000926312779049107	0.00110614326955974	0.00161422466340866	0.00228821582811107	NA	0.00250089271798526	0.00165376562204861	0.00212263026098173	0.00148803856781046	0.00271151945543584	0.00240191747198951	0.00205045098174463	0.00287588561230409	0.000729063714950534	0.00180198456242975	0.00167878121343666	0.00120251514823199	0.0018839376553404	0.00176049295554042	0.00200708805805645	0.00222646750653603	0.00137316920430561	0.00200738217959177	0.0013833536538616	0.00191929237795646	0.00133780540742608	0.00145729933536091	0.00170418848786009	0.00288638515702609	0.00227694216184833	0.00257138874821415	0.00132076049408649	0.0021276001830306	0.00157217922644438	0.00203782975116899	0.00210709531005556	0.00162087651395267	0.00143379180597243	0.00197103778728595	0.00167941367163186	0.00185581003991925	0.00120566395694129	0.0017468263201114	0.00134327403201394	0.00117944749043003	0.00106897584081491	0.00166975211655057	0.00158572611033645	0.00105597421501771
0.00666666666666667	0.000936505975911575	0.00111686821275137	0.00162800545335332	0.00230680374414689	NA	0.00251746387160814	0.00166856828603385	0.00214390611200507	0.00149934049112107	0.00272852126426104	0.00241799715004809	0.00206694400207847	0.00290019473735463	0.000738066683229407	0.00181468154677647	0.00169416219938111	0.00121299776149607	0.00189808155446554	0.00177299132843681	0.00202096027481351	0.00224493437502581	0.00138520847984597	0.00202241397588882	0.00139463432952067	0.00193195124091357	0.00134968605000791	0.00146860016232726	0.00171944079506304	0.00290337728813457	0.00229443871604151	0.00258846334209909	0.00133117293427989	0.00214379484058136	0.00158537284416804	0.00205079796365167	0.00212097016523597	0.00163565195750498	0.00144544314607879	0.001985221381222	0.00169120797666566	0.00186786676195614	0.00121466187530064	0.00175880484616931	0.00135454950975924	0.00119100116889817	0.00107866131452888	0.00168266461592188	0.00159680537516288	0.0010636570887859
0.00733333333333333	0.00094681084776237	0.00112769690076745	0.00164190192098157	0.00232553782618383	NA	0.00253414273880404	0.00168349933990797	0.0021653759323383	0.00151072670265418	0.00274562794744711	0.0024341833755389	0.00208356608568368	0.00292470413724005	0.000747180342178692	0.00182746656468185	0.00170968151004389	0.0012235691882728	0.00191232957101257	0.00178557772577213	0.00203492709283417	0.00226355073238221	0.00139735102116035	0.00203755754312024	0.00140600676315434	0.0019446932340407	0.00136166903045937	0.00147998742940575	0.00173482704573518	0.00292046869039859	0.00231206746635506	0.0026056498256368	0.00134166740071103	0.00216011168235842	0.00159867367113844	0.00206384793146998	0.00213493406794848	0.00165056096751439	0.00145718800838827	0.00199950408433395	0.00170308344160937	0.00188000121699399	0.00122372605244507	0.00177086453362763	0.001365919205449	0.00120266518413822	0.00108843389413008	0.00169567564303344	0.00160796196659592	0.00107139585555823
0.008	0.000957228605801949	0.00113863033119506	0.00165591500620251	0.00234441915598983	NA	0.00255092999417243	0.00169855983679455	0.00218704123613657	0.00152219781024229	0.00276284013075724	0.00245047683919394	0.00210031819358113	0.00294941537760953	0.000756406039474478	0.00184034020800287	0.00172534034470943	0.00123423014480154	0.00192668244355735	0.00179825275701066	0.0020489891405788	0.00228231773382838	0.00140959767997372	0.00205281369961232	0.00141747169667909	0.00195751889748664	0.00137375518499962	0.00149146178077124	0.00175034837405595	0.00293765993378507	0.00232982937800397	0.0026229489126017	0.00135224453830506	0.00217655161238844	0.0016120825307944	0.002076980160161	0.00214898756362131	0.00166560472953496	0.00146902712584849	0.00201388655390548	0.00171504060463083	0.00189221389836094	0.00123285696436083	0.00178300591930477	0.00137738389787886	0.00121444054282916	0.0010982943508615	0.00170878593038474	0.00161919642279144	0.00107919092185235
0.00866666666666667	0.000967760474059613	0.00114966951106702	0.00167004565607189	0.00236344882239693	NA	0.00256782631622575	0.00171375083757103	0.00220890354615431	0.00153375442582369	0.00278015844343015	0.00246687823601061	0.0021172012932853	0.00297433003498584	0.000765745138837891	0.00185330307233632	0.00174113991229123	0.00124498135258941	0.00194114091554066	0.00181101703568087	0.00206314705046556	0.00230123654269831	0.00142194931453196	0.0020681832694767	0.00142902987792451	0.00197042877481817	0.00138594535603786	0.00150302386515721	0.00176600592311849	0.00295495159140213	0.00234772542274948	0.00264036132106794	0.00136290499703244	0.00219311554109394	0.00162560025225497	0.00209019515826138	0.00216313120073118	0.00168078443921818	0.00148096123688038	0.00202836945116128	0.00172708000721998	0.00190450530241302	0.00124205509029442	0.00179522954339466	0.00138894437211364	0.00122632826005968	0.00110824346256785	0.00172199621564033	0.00163050928562208	0.00108704269714021
0.00933333333333333	0.000978407689521662	0.00116081545694774	0.00168429482483867	0.00238262792133415	NA	0.00258483238740823	0.00172907341091288	0.00223096439375402	0.00154539716546646	0.00279758351819621	0.00248338826527512	0.0021342163588392	0.00299944969681843	0.000775199020216143	0.0018663557570393	0.00175708143139577	0.00125582353844297	0.00195570573529521	0.00182387117940019	0.00207740145889243	0.00232030833048149	0.00143440678964437	0.00208366708264802	0.00144068206067884	0.00198342341304022	0.00139824039220997	0.00151467433588452	0.00178180084498832	0.0029723442395147	0.00236575657893594	0.00265788777343203	0.00137364943194789	0.00220980438533374	0.00163922767034986	0.00210349343732355	0.00217736553081708	0.00169610130239053	0.00149299108541492	0.0020429534412857	0.00173920219420648	0.00191687592855134	0.0012513209127728	0.00180753594948557	0.00140060141953451	0.0012383293593855	0.00111828201374782	0.0017353072416621	0.00164190110070237	0.00109495159386954
0.01	0.000989171502260638	0.00117206919501968	0.00169866347399173	0.00240195755586032	NA	0.00260194889411482	0.00174452863333772	0.0022532253189145	0.0015571266493926	0.00281511599129355	0.00250000763058586	0.00215136437084933	0.00302477596153635	0.000784769079965342	0.00187949886524987	0.00177316613038676	0.00126675743449982	0.00197037765607267	0.00183681580989993	0.0020917530062594	0.00233953427686768	0.00144697097672619	0.00209926597492154	0.00145242900473471	0.00199650336261614	0.00141064114841535	0.00152641385089036	0.00179773430076218	0.00298983845756013	0.00238392383152774	0.00267552899643546	0.00138447850322962	0.00222661906844349	0.00165296562564994	0.00211687551193194	0.00219169110849403	0.0017115565351316	0.00150511742092998	0.00205763919344144	0.00175140771377715	0.00192932627923943	0.00126065491762371	0.0018199256845791	0.00141235583788638	0.0012504448728871	0.00112841079560662	0.00174871975654177	0.00165337241741403	0.00110291802748538
0.0106666666666667	0.00100005317556565	0.00118343176117058	0.00171315257230684	0.00242143883619688	NA	0.00261917652671012	0.00176011758924952	0.00227568787023849	0.00156894350200217	0.00283275650248433	0.00251673703987704	0.00216864631652059	0.00305031043860113	0.000794456731035073	0.00189273300390763	0.00178939524744941	0.00127778377826044	0.00198515743607086	0.00184985155305026	0.00210620233699073	0.00235891556979173	0.00145964275384143	0.00211498078799121	0.00146427147593527	0.00200966917748804	0.0014231484858537	0.00153824307275728	0.00181380746062709	0.00300743482816387	0.00240222817214639	0.00269328572118742	0.0013953928762189	0.00224356052027645	0.00166681496449783	0.00213034189971929	0.00220610849146689	0.0017271513638526	0.00151734099848746	0.00207242738078823	0.00176369711749367	0.00194185686002061	0.00127005759399602	0.00183239929910914	0.00142420843132554	0.0012626758412274	0.00113863060610896	0.00176223451363348	0.00166492378893144	0.00111094241645185
0.0113333333333333	0.0010110539860738	0.00119490420108131	0.00172776309589371	0.00244107287976065	NA	0.00263651597954737	0.00177584137098291	0.0022983536049598	0.00158084835189763	0.00285050569507089	0.0025335772054422	0.00218606318969142	0.00307605474855939	0.00080426340315477	0.00190605878377453	0.00180577003065505	0.00128890331262001	0.00200004583846094	0.00186297903888536	0.00212075009955726	0.00237845340547839	0.00147242300574576	0.00213081236948768	0.00147621024622061	0.00202292141509726	0.001435763272062	0.00155016266874244	0.00183002150391955	0.00302513393715522	0.0024206705991076	0.0027111586831876	0.00140639322145989	0.0022606296772444	0.00168077653903846	0.002143893121383	0.00222061824054415	0.0017428870253753	0.00152966257877049	0.00208731868050158	0.00177607096031024	0.00195446817953545	0.00127952943438026	0.00184495734696102	0.00143616001046774	0.00127502331370976	0.00114894225003221	0.00177585227158653	0.00167655577224722	0.00111902518227397
0.012	0.00102217522390267	0.00120648757031449	0.00174249602824324	0.00246086081119652	NA	0.00265396795098743	0.00179170107884741	0.00232122408894978	0.00159284183190814	0.00286836421591204	0.00255052884395799	0.00220361599086885	0.00310201052309536	0.000814190543021871	0.00191947681945562	0.00182229173802573	0.00130011678590034	0.00201504363141473	0.00187619890162863	0.00213539694649882	0.00239814898848726	0.00148531262392959	0.00214676157301671	0.00148824609367454	0.00203626063640487	0.0014484863809515	0.00156217331080689	0.00184637761918502	0.00304293637358312	0.00243925211745849	0.00272914862234901	0.00141748021473974	0.00227782748235871	0.00169485120724965	0.00215752970070159	0.00223522091965178	0.00175876476701139	0.00154208292812091	0.00210231377379156	0.00178852980059126	0.00196716074953931	0.00128907093462918	0.00185760038549063	0.00144821139243635	0.00128748834833606	0.00115934653902005	0.00178957379437825	0.00168826892819809	0.00112716674951978
0.0126666666666667	0.00103341819278398	0.00121818293440375	0.00175735236027499	0.00248080376241008	NA	0.00267153314341794	0.00180769782117182	0.00234430089672332	0.00160492457911409	0.00288633271543932	0.00256759267650792	0.00222130572726369	0.00312817940508322	0.00082423961449178	0.00193298772941998	0.00183896163759919	0.00131142495188193	0.00203015158813208	0.00188951177971808	0.00215014353444677	0.00241800353175771	0.00149831250666129	0.0021628292581976	0.00150037980257166	0.00204968740591235	0.00146131869284482	0.00157427567564504	0.00186287700423745	0.00306084272973198	0.0024579737390149	0.00274725628302098	0.00142865453712903	0.00229515488527163	0.0017090398329728	0.00217125216455119	0.00224991709584707	0.00177478584664226	0.00155460281857684	0.00211741334592152	0.00180107420012915	0.00197993508491999	0.00129868259397846	0.00187032897554366	0.00146036340091098	0.001300072011865	0.00116984429163637	0.00180339985134704	0.00170006382149073	0.00113536754584248
0.0133333333333333	0.00104478421019825	0.00122999136894375	0.00177233309038473	0.00250090287260018	NA	0.0026892122632723	0.00182383271434856	0.00236758561144412	0.00161709723487155	0.00290441184767338	0.00258476942860623	0.0022391334128257	0.00315456304863922	0.000834412098769631	0.00194659213602158	0.0018557810074938	0.00132282856983603	0.00204537048686833	0.0019029183158318	0.00216499052414652	0.00243801825665382	0.00151142355903064	0.0021790162907019	0.00151261216342473	0.00206320229168233	0.00147426109451309	0.00158647044471427	0.00187952086621907	0.00307885360113759	0.00247683648239876	0.00276548241401211	0.00143991687502253	0.0023126128423177	0.00172334328594358	0.00218506104292209	0.00226470733933256	0.00179095153279924	0.00156722302791055	0.00213261808622697	0.00181370472416217	0.00199279170371541	0.00130836491506748	0.0018831436814749	0.00147261686617628	0.00131277537987046	0.00118043633341946	0.0018173312172255	0.00171194102072796	0.00114362800200282
0.014	0.00105627460751065	0.00124191395968084	0.00178743922449222	0.00252115928829148	NA	0.0027070060210489	0.0018401068828781	0.00239107982492948	0.00162936044483699	0.00292260227024024	0.00260205983022184	0.0022571000682789	0.00318116311917369	0.000844709494603876	0.00196029066552038	0.0018727511359738	0.00133432840455682	0.0020607011109618	0.00191641915691352	0.00217993858048027	0.00245819439300944	0.00152464669299228	0.00219532354229233	0.00152494397303244	0.00207680586535935	0.00148731447921319	0.0015987583042646	0.00189631042166034	0.00309696958660305	0.00249584137307548	0.00278382776861335	0.00145126792018017	0.00233020231655536	0.00173776244182259	0.00219895686893538	0.00227959222346986	0.00180726310474421	0.00157994433966636	0.00214792868813433	0.0018264219413923	0.00200573112713141	0.00131811840396017	0.00189604507116763	0.00148497262517109	0.00132559953680011	0.00119112349693668	0.00183136867217376	0.00172390109843499	0.0011519485518916
0.0146666666666667	0.00106789073010792	0.00125395180260451	0.00180267177608916	0.00254157416336682	NA	0.00272491513133027	0.00185652145941333	0.00241478513765445	0.00164171485899192	0.00294090464438775	0.0026194646158024	0.00227520672115681	0.00320798129344275	0.000855133318481689	0.00197408394810335	0.00188987332151463	0.00134592522639369	0.00207614424886141	0.00193001495419833	0.00219498837248971	0.00247853317917318	0.0015379828274095	0.00221175189086176	0.00153737603452745	0.00209049870219089	0.00150047974672504	0.0016111399453686	0.00191324689654005	0.0031151912882148	0.00251498944339154	0.00280229310462119	0.00146270836976843	0.00234792427780866	0.00175229818222614	0.00221294017885968	0.00229457232479364	0.00182372185255064	0.00159276754319881	0.00216334584917983	0.00183922642400316	0.00201875387955961	0.00132794357016603	0.00190903371605306	0.00149743152153785	0.00133854557603413	0.0012019066218393	0.00184551300181288	0.00173594463108585	0.00116032963255238
0.0153333333333333	0.00107963393753639	0.00126610600403949	0.00181803176628722	0.00256214865909964	NA	0.00274294031280226	0.00187307758480409	0.00243870315875529	0.00165416113166772	0.00295931963500194	0.00263698452429838	0.00229345440583783	0.00323501925959989	0.000865685104826209	0.00198797261790565	0.0019071488728684	0.0013576198112835	0.00209170069415438	0.00194370636323849	0.00221014057339886	0.0024990358620535	0.00155143288809803	0.00222830222047257	0.00154990915742479	0.00210428138104829	0.00151375780338896	0.00162361606395131	0.00193033152634559	0.00313351931135865	0.00253428173261204	0.00282087918436082	0.00147423892640195	0.00236577970270927	0.00176695139475696	0.00222701151212783	0.00230964822302555	0.00184032907718508	0.00160569343371105	0.00217887027102833	0.00185211874767802	0.00203186048859532	0.00133784092666116	0.00192211019112985	0.00150999440567228	0.00135161459994401	0.0012127865549178	0.00185976499725844	0.00174807219913002	0.00116877168420431
0.016	0.00109150560364115	0.00127837768073859	0.00183352022386633	0.00258288394418622	NA	0.00276108228827334	0.00188977640814157	0.00246283550603245	0.00166669992157052	0.00297784791062348	0.00265462029918729	0.00231184416358065	0.00326227871724729	0.000876366406195612	0.00200195731303182	0.00192457910912953	0.00136941294078305	0.0021073712455939	0.00195749404392938	0.002225395860637	0.00251970369716375	0.00156499780787004	0.00224497542139599	0.00156254415767056	0.00211815448444791	0.00152714956214311	0.00163618736082035	0.0019475655561334	0.00315195426473589	0.00255371928695839	0.00283958677470944	0.00148586029818548	0.00238376957473848	0.00178172297303506	0.00224117141135378	0.00232482050108814	0.00185708609058903	0.00161872281229329	0.00219450265949225	0.00186509949161783	0.00204505148505564	0.00134781098990943	0.00193527507498367	0.00152266213477341	0.00136480771995162	0.00122376415015743	0.00187412545515425	0.0017602843870192	0.00117727515026512
0.0166666666666667	0.0011035071167063	0.00129076795997628	0.00184913818532308	0.0026037811947779	NA	0.00277934178469385	0.00190661908680283	0.0024871838059528	0.00167933189180618	0.00299649014346418	0.00267237268849794	0.00233037704255959	0.00328976137748691	0.000887178793484042	0.00201603867557708	0.00194216535980052	0.0013813054021015	0.00212315670712699	0.00197137866053553	0.00224075491586166	0.00254053794866731	0.00157867852657832	0.00226177239015179	0.00157528185769099	0.00213211859857236	0.00154065594256097	0.00164885454169622	0.00196495024058952	0.00317049676037946	0.00257330315964602	0.00285841664711961	0.00149757319875615	0.00240189488426953	0.00179661381672842	0.00225542042234945	0.00234008974511891	0.00187399421576124	0.00163185648596152	0.00221024372455042	0.00187816923855931	0.00205832740299753	0.00135785427988378	0.00194852894980693	0.0015354355728938	0.00137812605658824	0.00123484026879412	0.00188859517770617	0.00177258178323425	0.00118584047737433
0.0173333333333333	0.00111563987959633	0.00130327797964292	0.00186488669491928	0.00262484159451318	NA	0.00279771953317533	0.00192360678649527	0.0025117496936513	0.0016920577099053	0.00301524700942342	0.00269024244483481	0.00234905409790016	0.00331746896297137	0.000898123856124378	0.00203021735164867	0.00195990896485782	0.0013932979881329	0.00213905788792237	0.0019853608817168	0.00225621842498172	0.00256153988942266	0.00159247599116053	0.00227869402954809	0.00158812308644185	0.00214617431329176	0.00155427787088887	0.00166161831724257	0.00198248684409037	0.00318914741367014	0.00259303441092218	0.00287736957764268	0.00150937834732604	0.00242015662860998	0.00181162483158393	0.00226975909414168	0.00235545654448422	0.00189105478684042	0.00164509526769636	0.00222609418036706	0.00189132857479309	0.00207168877973596	0.00136797132008753	0.00196187240141844	0.00154831559099017	0.00139157073955387	0.00124601577937077	0.00190317497271612	0.00178496498031232	0.0011944681154166
0.018	0.00112790530989863	0.0013159088883398	0.00188076680473062	0.00264606633454971	NA	0.00281621626900987	0.00194074068130115	0.00253653481293199	0.0017048780478484	0.00303411918810472	0.00270823032540249	0.00236787639171449	0.00334540320795453	0.000909203202292873	0.00204449399138729	0.00197781127481786	0.00140539149748883	0.00215507560239838	0.00199944138055461	0.00227178707818052	0.00258271080102852	0.00160639115568364	0.00229574124872133	0.00160106867945813	0.00216032222218517	0.00156801628008361	0.00167447940309676	0.00200017664076363	0.00320790684335281	0.00261291410810383	0.00289644634695223	0.00152127646872504	0.0024385558120443	0.00182675692945812	0.0022841879789893	0.00237092149179336	0.00190826914918832	0.00165843997648211	0.00224205474531064	0.00190457809018189	0.00208513615586223	0.00137816263757584	0.00197530601928322	0.00156130306697418	0.00140514290777659	0.00125729155779382	0.00191786565361617	0.00179743457487411	0.00120315851754516
0.0186666666666667	0.00114030484006711	0.00132866184547486	0.00189677957469563	0.00266745661359626	NA	0.0028348327316895	0.00195802195372208	0.00256154081626833	0.00171779358209111	0.00305310736283225	0.00272633709203017	0.00238684499313687	0.00337356585834183	0.000920418459115642	0.00205886924898852	0.0019958736508032	0.00141758673453101	0.00217121067025103	0.0020136208345784	0.00228746156993916	0.00260405197386894	0.00162042498138851	0.00231291496317649	0.00161411947890414	0.00217456292256205	0.0015818721098501	0.00168743851990044	0.00201802091454927	0.00322677567155279	0.00263294332561555	0.00291564774036771	0.00153326829344409	0.00245709344587663	0.00184201102834806	0.00229870763240016	0.00238648518291257	0.0019256386594733	0.00167189143734602	0.00225812614197288	0.00191791837817876	0.00209867007526233	0.0013884287629773	0.00198883039653242	0.00157439888576363	0.00141884370947202	0.00126866848739016	0.00193266803950281	0.00180999116765135	0.0012119121402056
0.0193333333333333	0.00115283991756692	0.00134153802135911	0.0019129260726646	0.00268901363794448	NA	0.00285356966492561	0.0019754517947235	0.00258676936480291	0.00173080499358948	0.00307221222066746	0.00274456351119625	0.0024059609783593	0.00340195867174038	0.000931771272877036	0.00207334378272444	0.00201409746460874	0.00142988450940409	0.00218746391648202	0.00202789992579209	0.00230324259905978	0.00262556470715842	0.0016345784367346	0.00233021609482745	0.00162727633362388	0.0021888970154839	0.0015958463066791	0.00170049639333033	0.00203602095926071	0.00324575452379216	0.0026531231450275	0.00293497454787796	0.00154535455767868	0.00247577054847362	0.00185738805242219	0.0023133186131483	0.00240214821697908	0.0019431646857542	0.00168545048139758	0.00227430909718772	0.00193135003584538	0.0021122910851353	0.00139877023051552	0.00200244612998319	0.00158760393933385	0.00143267430220294	0.0012801474589644	0.0019475829551713	0.00182263536351442	0.00122072944315962
0.02	0.00116551200502034	0.00135453859730388	0.00192920737444879	0.00271073862150066	NA	0.00287242781666838	0.00199303140377919	0.00261222212834648	0.00174391296782532	0.00309143445242561	0.00276291035405305	0.00242522543066711	0.0034305834175087	0.000943263309229877	0.00208791825496517	0.0020324840987681	0.00144228563806838	0.00220383617142693	0.00204227934070068	0.002319130868689	0.00264725030898704	0.00164885249744484	0.00234764557203756	0.00164054009919179	0.0022033251057859	0.00160993982388491	0.00171365375412906	0.00205417807864615	0.00326484402900622	0.00267345465509349	0.00295442756416498	0.00155753600337267	0.00249458814530753	0.00187288893205122	0.00232802148329119	0.00241791119641513	0.00196084860756466	0.0016991179458682	0.00229060434205023	0.00194487366387039	0.00212599973601182	0.00140918757803091	0.00201615382015875	0.0016009191267694	0.00144663585293899	0.00129172937085649	0.00196261123115022	0.00183536777150013	0.00122961088950913
0.0206666666666667	0.00117832258035379	0.00136766476571867	0.00194562456386969	0.00273263278581729	NA	0.00289140793912627	0.00201076198891574	0.00263790078537631	0.00175711819483174	0.00311077475269244	0.00278137839645149	0.00244463944047449	0.00345944187680625	0.000954896253407571	0.0021025933322006	0.00205103494662008	0.00145479094233274	0.00222032827078341	0.00205675977033703	0.00233512708634137	0.00266911009636552	0.00166324814655058	0.00236520432966035	0.00165391163796385	0.00221784780209872	0.00162415362164323	0.00172691133813617	0.00207249358644998	0.00328404481955991	0.00269393895178906	0.00297400758862763	0.00156981337826251	0.00251354726899944	0.00188851460383895	0.00234281680818698	0.00243377472694213	0.00197869181599789	0.0017128946741509	0.00230701261193567	0.00195848986658777	0.00213979658177274	0.00141968134700251	0.00202995407130843	0.00161434535431611	0.00146072953811644	0.0013034151289996	0.00197775370373609	0.00184818900483972	0.00123855694572036
0.0213333333333333	0.00119127313694591	0.00138091773020983	0.00196217873280851	0.00275469736012455	NA	0.00291051078878554	0.002028644766757	0.00266380702303387	0.0017704213692186	0.00313023381984079	0.00279996841896598	0.00246420410536018	0.00348853584264257	0.000966671810438116	0.00211736968506209	0.00206975141237516	0.00146740124988747	0.00223694105563941	0.00207134191028869	0.00235123196392295	0.00269114539527035	0.00167776637443674	0.00238289330908051	0.00166739181912897	0.00223246571687035	0.00163848866702894	0.00174026988631928	0.00209096880647438	0.00330335753126434	0.00271457713834963	0.00299371542540547	0.00158218743592166	0.00253264895936254	0.00190426601065315	0.00235770515651186	0.00244973941759465	0.00199669571379169	0.00172678151584025	0.00232353464651843	0.00197219925199527	0.00215368217966781	0.00143025208256993	0.00204384749142779	0.00162788353543332	0.00147495654369816	0.00131520564697841	0.00199301121502816	0.001861099680987	0.0012475680816483
0.022	0.00120436518377682	0.00139429870567996	0.0019788709812557	0.00277693358136171	NA	0.00292973712642978	0.00204668096256851	0.0026899425371218	0.00178382319019817	0.0031498123560473	0.00281868120691929	0.0024839205301031	0.00351786711992611	0.000978591705359981	0.00213224798834429	0.00208863491118218	0.00148011739433726	0.00225367537250156	0.00208602646072484	0.00236744621775496	0.00271335754068877	0.00169240817888705	0.00240071345825497	0.00168098151876077	0.00224717946638812	0.00165294593405404	0.00175373014480528	0.00210960507264097	0.00332278280339334	0.00273537032530867	0.00301355188340263	0.00159465893580545	0.00255189426344575	0.00192014410165647	0.00237268710027745	0.00246580588073461	0.00201486171541401	0.00174077932677243	0.00234017118979107	0.0019860024317729	0.00216765709033438	0.00144090033355533	0.00205783469227891	0.00164153459084645	0.00148931806523353	0.00132710184608771	0.00200838461296331	0.00187410042164666	0.00125664477056119
0.0226666666666667	0.00121760024557848	0.001407808918428	0.00199570241736072	0.00279934269420828	NA	0.00294908771715947	0.00206487181030194	0.00271630903210025	0.00179732436161084	0.00316951106730907	0.00283751755040755	0.00250378982671797	0.00354743752551281	0.000990657683439888	0.00214722892102699	0.002107686869195	0.0014929402152342	0.00227053207332349	0.00210081412642338	0.00238377056859747	0.0027357478766639	0.00170717456512944	0.00241866573175423	0.00169468161986971	0.00226198967080072	0.00166752640370552	0.00176729286491175	0.00212840372905261	0.00334232127870012	0.00275631963053598	0.00303351777631172	0.0016072286432962	0.0025712842355773	0.00193614983233723	0.00238776321484832	0.00248197473206533	0.00203319124714882	0.00175488896906557	0.00235692299008334	0.00199990002130145	0.00218172187781628	0.00145162665248564	0.0020719162894106	0.00165529944859989	0.00150381530791855	0.00133910465539129	0.00202387475135111	0.00188719185280279	0.00126578748916526
0.0233333333333333	0.00123097986298622	0.00142144960625013	0.00201267415748183	0.00282192595111524	NA	0.00296856333041156	0.00208321855263941	0.00274290822108246	0.00181092559195085	0.0031893306634604	0.00285647824432529	0.00252381311449103	0.00357724888825421	0.00100287151039247	0.00216231316629702	0.00212690872363934	0.00150587055811087	0.00228751201553432	0.00211570561679808	0.00240020574167325	0.00275831775633967	0.00172206654588154	0.00243675109080378	0.00170849301245553	0.00227689695414036	0.00168223106398332	0.00178095880317842	0.00214736613005535	0.00336197360343385	0.00277742617927591	0.00305361392263789	0.00161989732974873	0.00259081993740858	0.00195228416454037	0.00240293407895948	0.0024982465906457	0.00205168574718234	0.00176911131116012	0.00237379080008115	0.00201389263968104	0.00219587710958269	0.00146243159561467	0.00208609290217875	0.00166917904411007	0.00151844948665601	0.00135121501178125	0.00203948248990895	0.00190037460474754	0.00127499671762961
0.024	0.0012445055926913	0.00143522201854136	0.0020297873262361	0.00284468461233587	NA	0.00298816473997912	0.0021017224410379	0.00276974182582966	0.00182462759439217	0.00320927185818949	0.00287556408839055	0.0025439915200157	0.0036073030490453	0.00101523497260186	0.0021775014115703	0.00214630192287956	0.00151890927451342	0.00230461606206712	0.00213070164592593	0.00241675246669156	0.00278106854200582	0.00173708514139633	0.00245497050332584	0.00172241659356007	0.00229190194434505	0.00169706090993834	0.00179472872139883	0.00216649364030038	0.00338174042735645	0.00279869110418573	0.00307384114572287	0.0016326657725361	0.00261050243795807	0.00196854806649823	0.00241820027473401	0.0025146220789043	0.00207034666568973	0.00178344722785947	0.00239077537684564	0.00202798090974978	0.00221012335654719	0.00147331572294551	0.00210036515376679	0.00168317432021895	0.00153322182611565	0.00136343386003756	0.00205520869429736	0.00191364931210996	0.00128427293961128
0.0246666666666667	0.00125817900759474	0.00144912741639786	0.00204704305654952	0.00286761994595671	NA	0.00300789272403097	0.00212038473577347	0.00279681157674526	0.00183843108681442	0.00322933536905522	0.00289477588717015	0.00256432617722826	0.00363760186087192	0.00102774987734511	0.0021927943485138	0.00216586792648559	0.00153205722203473	0.00232184508138747	0.00214580293257451	0.00243341147787222	0.00280400160514281	0.00175223137950787	0.00247332494398114	0.00173645326732044	0.00230700527328092	0.00171201694371039	0.00180860338665207	0.00218578763480619	0.00340162240375928	0.00282011554537396	0.00309420027376906	0.00164553475509582	0.00263033281365552	0.00198494251286141	0.00243356238770068	0.00253110182265353	0.00208917546492207	0.00179789760037078	0.00240787748183222	0.0020421654581024	0.0022244611930868	0.0014842795982529	0.00211473367120612	0.00169728622724765	0.00154813356079452	0.001375762152888	0.00207105423615541	0.00192701661388506	0.00129361664228053
0.0253333333333333	0.00127200169696209	0.00146316707272008	0.00206444248970717	0.00289073322792815	NA	0.00302774806513135	0.00213920670598556	0.00282411921286825	0.00185233679182885	0.00324952191750393	0.00291411445010489	0.00258481822744355	0.00366814718885788	0.00104041805301757	0.00220819267306773	0.00218560820529988	0.00154531526434764	0.00233919994752208	0.0021610102002295	0.00245018351396954	0.00282711832646672	0.00176750629567723	0.00249181539421098	0.00175060394502251	0.00232220757676462	0.00172710017456625	0.00182258357133462	0.00220524949902076	0.00342162018948002	0.00284170065043875	0.00311469213986379	0.00165850506697629	0.00265031214838609	0.00200146848472963	0.00244902100681177	0.00254768645110383	0.00210817361929376	0.00181246331634588	0.00242509788090956	0.00205644691510894	0.00223889119706115	0.00149532378910575	0.0021291990853967	0.00171151572305048	0.00156318593507727	0.0013882008510684	0.00208701999313631	0.00194047715346301	0.00130302831634622
0.026	0.00128597526657952	0.00147734227231658	0.00208198677540362	0.00291402574209499	NA	0.00304773155025957	0.0021581896297212	0.00285166648186601	0.00186634543680447	0.00326983222888618	0.00293358059153493	0.00260546881939069	0.00369894091031156	0.00105324134936016	0.00222369708546761	0.00220552424150439	0.00155868427123813	0.00235668154008742	0.00217632417712236	0.00246706931829648	0.00285042009597406	0.0017829109330384	0.00251044284227945	0.00176486954515478	0.00233750949458593	0.00174231161893772	0.00183667005319237	0.00222488062888388	0.00344173444491943	0.00286344757450633	0.00313531758200347	0.00167157750388363	0.00267044153353484	0.00201812696968247	0.00246457672446075	0.00256437659687779	0.00212734261547027	0.00182714526992238	0.00244243734437866	0.00207082591493355	0.00225341394983174	0.00150644886688972	0.0021437620311276	0.00172586377306919	0.00157838020329657	0.00140075092338322	0.00210310684894301	0.00195403157865851	0.00131250845608147
0.0266666666666667	0.00130010133891087	0.00149165431200861	0.00209967707179337	0.00293749878022686	NA	0.00306784397082981	0.00217733479397909	0.00287945514002623	0.0018804577538941	0.0032902670324736	0.00295317513072523	0.00262627910924869	0.00372998491477218	0.00106622163768848	0.00223930829026657	0.00222561752868763	0.00157216511863866	0.00237429074431842	0.00219174559625799	0.0024840696387488	0.00287390831298655	0.0017984463424445	0.0025292082833158	0.00177925099346262	0.0023529116705303	0.00175765230045969	0.00185086361535271	0.00224468243088949	0.00346196583405834	0.00288535748026942	0.00315607744311796	0.00168475286772883	0.00269072206803123	0.00203491896181022	0.00248023013650022	0.00258117289602436	0.00214668395245625	0.00184194436176503	0.00245989664699189	0.00208530309555323	0.00226803003628123	0.00151765540682994	0.00215842314709772	0.00174033135038749	0.00159371762979354	0.0014134133467665	0.00211931569336405	0.0019676805417404	0.00132205755934945
0.0273333333333333	0.0013143815532559	0.00150610450073544	0.00211751454554142	0.00296115364204835	NA	0.00308808612271078	0.00219664349475372	0.00290748695224819	0.00189467448006068	0.00331082706147568	0.00297289889189097	0.00264725026068224	0.00376128110405564	0.00107936081112393	0.00225502699635759	0.00224588957191165	0.00158575868866145	0.00239202845109727	0.00220727519544267	0.00250118522782935	0.00289758438619581	0.00181411358251393	0.00254811271935698	0.0017937492230028	0.00236841475240164	0.00177312325000823	0.00186516504635679	0.00226465632214818	0.00348231502447456	0.0029074315380257	0.00317697257109493	0.00169803196667528	0.00271115485839375	0.00205184546174464	0.0024959818422598	0.00259807598803303	0.00216619914168403	0.00185686149910708	0.00247747656797199	0.0020998790987767	0.00228274004483285	0.00152894398801379	0.00217318307593653	0.00175491943578589	0.00160919948897829	0.00142618910634306	0.00213564742230944	0.00198142469946136	0.00133167612762932
0.028	0.00132881756590964	0.00152069415966044	0.00213550037187395	0.00298499163526913	NA	0.0031084588062455	0.00221611703707934	0.00293576369203325	0.00190899635710352	0.00333151305305661	0.00299275270422322	0.00266838344487731	0.00379283139229988	0.00109266078482657	0.00227085391699581	0.0022663418877792	0.00159946586963184	0.00240989555698215	0.00222291371731195	0.00251841684267238	0.00292144973370801	0.00182991371967674	0.00256715715939045	0.00180836517419848	0.00238401939204504	0.00178872550573863	0.00187957514019183	0.00228480373044967	0.00350278268735987	0.00292967092571633	0.00319800381880423	0.00171141561518659	0.00273174101877479	0.00206890747668965	0.00251183244456409	0.00261508651584801	0.00218588970710238	0.00187189759579197	0.00249517789103116	0.00211455457026326	0.00229754456746991	0.00154031519341376	0.00218804246422485	0.00176962901779682	0.00162482706539034	0.00143907919549008	0.00215210293784676	0.00199526471308789	0.00134136466604246
0.0286666666666667	0.00134341105032287	0.0015354246222779	0.00215363573462913	0.00300901407561381	NA	0.00312896282627109	0.00223575673507393	0.00296428714147457	0.00192342413168465	0.00335232574835218	0.00301273740191444	0.00268967984057686	0.00382463770600983	0.00110612349623004	0.002286789769821	0.00228697600450071	0.00161328755612167	0.00242789296423614	0.00223866190935875	0.00253576524506795	0.00294550578308846	0.00184584782822105	0.00258634261939704	0.00182309979489442	0.00239972624536976	0.00180446011312359	0.00189409469632364	0.00230512609432546	0.00352336949753705	0.00295207682896443	0.00321917204412237	0.00172490463407479	0.00275248167100556	0.00208610602045208	0.00252778254975074	0.00263220512588246	0.00220575718526575	0.00188705357231506	0.00251300140439006	0.00212933015954171	0.00231244419975532	0.00155176960991048	0.00220300196251571	0.00178446109275995	0.00164060165375927	0.00145208461589901	0.00216868314823724	0.00200920124843042	0.00135112368337879
0.0293333333333333	0.00135816369726367	0.00155029723452064	0.002171921826308	0.0030332222868516	NA	0.00314959899213853	0.00225556391198302	0.0029930590912461	0.0019379585553553	0.0033732658924866	0.00303285382418428	0.00271114063411644	0.00385670198410188	0.00111975090527827	0.0023028352768799	0.00230779346196143	0.0016272246489827	0.00244602158085607	0.00225452052396155	0.0025532312014864	0.00296975397140603	0.00186191699033962	0.00260567012239411	0.0018379540404127	0.00241553597237216	0.00182032812499124	0.00190872451972916	0.00232562486311142	0.003544076133477	0.0029746504411136	0.0032404781099571	0.00173849985054891	0.00277337794464115	0.00210344211347237	0.00254383276768854	0.00264943246803268	0.00222580312542373	0.00190233035586564	0.00253094790079683	0.00214420652002928	0.0023274395408513	0.00156330782831573	0.00221806222535531	0.00179941666487786	0.0016565245590652	0.00146520637763778	0.00218538896797214	0.00202323497587358	0.0013609536921233
0.03	0.0013730772149801	0.00156531335486829	0.00219035984812547	0.00305761760082584	NA	0.00317036811773251	0.00227553990022346	0.00302208134059076	0.00195260038458232	0.00339433423458941	0.00305310281530528	0.0027327670194599	0.00388902617794786	0.00113354499466407	0.00231899116464881	0.00232879581178849	0.00164127805538002	0.00246428232060146	0.00227049031841263	0.00257081548310292	0.00299419574527761	0.00187812229617648	0.00262514069847877	0.00185292887360868	0.00243144923715879	0.00183633060156329	0.00192346542092922	0.00234630149701056	0.00356490327731588	0.00299739296326645	0.00326192288427192	0.00175220209826384	0.00279443097700573	0.00212091678285514	0.00255998371179562	0.00266676919569233	0.00224602908961092	0.00191772888036898	0.00254901817754615	0.0021591843090507	0.00234253119353904	0.00157493044339565	0.00223322391130397	0.00181449674627201	0.0016725970965994	0.00147844549921334	0.00220222131780905	0.00203736657040672	0.00137085520848283
0.0306666666666667	0.00138815332936403	0.00158047435445639	0.00220895101006141	0.00308220135748336	NA	0.00319127102149122	0.00229568604142709	0.00305135569730786	0.00196735038077483	0.00341553152781239	0.00307348522462873	0.00275456019823491	0.00392161225141853	0.00114750777006973	0.00233525816405609	0.00234998461741791	0.00165544868882554	0.00248267610302351	0.00228657205494654	0.00258851886582216	0.00301883256091239	0.00189446484387369	0.00264475538487138	0.00186802526492738	0.00244746670796961	0.00185246861049312	0.00193831821602129	0.00236715746715573	0.00358585161487223	0.00302030560432316	0.00328350724011076	0.00176601221736959	0.00281564191323792	0.00213853106239985	0.00257623599905763	0.00268421596576662	0.00226643665273711	0.00193325008652861	0.00256721303649822	0.00217426418785715	0.00235771976423853	0.00158663805389398	0.00224848768295723	0.00182970235703886	0.00168882059202486	0.00149180300763453	0.00221918112480849	0.00205159671165459	0.00138082875241294
0.0313333333333333	0.00140339378411595	0.00159578161718623	0.00222769653091183	0.00310697490490355	NA	0.00321230852642621	0.0023160036864843	0.00308088397773974	0.00198220931031078	0.00343685852934642	0.00309400190661055	0.00277652137976862	0.00395446218092658	0.00116164126040931	0.0023516370105048	0.00237136145416165	0.00166973746921143	0.00250120385349408	0.00230276650076851	0.00260634213030294	0.00304366588415605	0.00191094573961817	0.00266451522595914	0.00188324419246021	0.00246358905720118	0.00186874322690385	0.0019532837267125	0.00238819425567243	0.00360692183566423	0.00304338958101998	0.00330523205562265	0.00177993105456092	0.00283701190633621	0.00215628599263136	0.00259259025004605	0.00270177343868659	0.00228702740267778	0.00194889492186881	0.00258553328409779	0.0021894468216454	0.00237300586302847	0.0015984312625554	0.00226385420696692	0.00184503452530639	0.00170519638143685	0.00150527993847528	0.00223626932237051	0.00206592608390815	0.00139087484764508
0.032	0.00141880034091102	0.00161123653983539	0.00224659763834015	0.00313193959932732	NA	0.00323348146014226	0.00233649419558751	0.00311066800675758	0.0019971779445637	0.00345831600043846	0.00311465372083726	0.00279865178112319	0.00398757795546907	0.00117594751807301	0.00236812844389533	0.00239292790927459	0.00168414532284367	0.00251986650323478	0.00231907442808314	0.00262428606198299	0.00306869719053488	0.00192756609768865	0.00268442127333992	0.00189858664200206	0.00247981696143007	0.00188515553342648	0.00196836278035262	0.00240941335574161	0.00362811463292701	0.00306664611796778	0.00332709821408643	0.0017939594631273	0.00285854211720454	0.00217418262083042	0.00260904708893656	0.00271944227842325	0.00230780294036491	0.00196466434077711	0.00260397973139316	0.00220473287957687	0.00238839010366622	0.00161031067614899	0.00227932415406234	0.00186049428729081	0.00172172581142352	0.00151887733593809	0.00225348685027142	0.00208035537615566	0.00140099402171387
0.0326666666666667	0.00143437477956608	0.0016268405321691	0.00226565556892856	0.0031570968051858	NA	0.00325479065485722	0.00235715893827453	0.00314070961774648	0.00201225705992944	0.00347990470640841	0.00313544153205199	0.0028209526271313	0.00402096157666935	0.00119042861917322	0.00238473320864813	0.00241468558202147	0.00169867318247553	0.00253866498934602	0.00233549661412309	0.00264235145110381	0.00309392796529978	0.0019443270405027	0.00270447458586621	0.00191405360710876	0.00249615110143631	0.0019017066202379	0.0019835562099673	0.00243081627166258	0.00364943070362985	0.0030900764476906	0.00334910660393559	0.00180809830300323	0.00288023371469803	0.00219222200106414	0.00262560714352745	0.00273722315250189	0.00232876487987813	0.00198055930454712	0.00262255319405515	0.00222012303479685	0.00240387310360785	0.00162227690549176	0.00229489819907152	0.00187608268735358	0.0017384102391264	0.00153259625291788	0.0022708346547007	0.00209488528211389	0.00141118680598459
0.0333333333333333	0.00145011889820786	0.0016425950170523	0.00228487156822947	0.00318244789512886	NA	0.00327623694742189	0.00237799929347178	0.00317101065258964	0.00202744743785301	0.00350162541666611	0.00315636621018059	0.00284342515043167	0.00405461505881844	0.0012050866637926	0.00240145205372645	0.00243663608374375	0.0017133219873411	0.00255760025483614	0.00235203384117786	0.00266053909273555	0.00311935970347009	0.00196122969866381	0.00272467622968927	0.00192964608915492	0.00251259216222689	0.00191839758509895	0.00199886485429128	0.00245240451891579	0.00367087074849365	0.00311368181066416	0.00337125811878305	0.00182234844081893	0.00290208787566876	0.00221040519421643	0.00264227104525804	0.00275511673201626	0.00234991484853615	0.00199658078142139	0.0026412544923961	0.00223561796445359	0.00241945548402826	0.00163433056547229	0.00231057702094247	0.00189180077805867	0.00175525103230092	0.00154643775106615	0.00228831368829795	0.00210951650025958	0.00142145373568093
0.034	0.00146603451344214	0.00165850143056246	0.00230424689081698	0.00320799425005338	NA	0.00329782117933994	0.00239901664953739	0.00320157296165177	0.00204274986485542	0.00352347890472825	0.00317742863035772	0.00286607059150449	0.00408854042891579	0.00121992377623389	0.00241828573265916	0.00245878103792646	0.00172809268318883	0.00257667324865057	0.00236868689662276	0.00267884978680203	0.0031449939098774	0.00197827521100865	0.00274502727830345	0.00194536509739207	0.0025291408330594	0.0019352295333925	0.00201428955780183	0.00247417962422576	0.00369243547200825	0.00313746345535436	0.0033935536574461	0.00183671074995144	0.00292410578501174	0.00222873326801835	0.00265903942922731	0.00277312369164279	0.00237125448698853	0.00201272974663447	0.00266008445138881	0.0022512183497176	0.00243513786984142	0.00164647227507442	0.00232636130276456	0.00190764962023011	0.00177224956937691	0.00156040290085536	0.00230592491018996	0.00212424973386099	0.00143179534991286
0.0346666666666667	0.00148212346052411	0.00167456122210314	0.0023237828003385	0.00323373725913132	NA	0.0033195441967878	0.00242021240430425	0.00323239840376173	0.00205816513256069	0.00354546594823532	0.00319862967295314	0.00288889019870684	0.0041227397267095	0.00123494210527164	0.00243523500356363	0.0024811220802649	0.00174298622231506	0.002595884925701	0.00238545657294796	0.00269728433810572	0.00317083209920911	0.0019954647246543	0.00276552881259067	0.00196121164900728	0.00254579780746575	0.00195220357816135	0.00202983117075223	0.00249614312562396	0.00371412558244989	0.0031614226382558	0.00341599412397125	0.00185118611057597	0.00294628863571092	0.00224720729707837	0.00267591293421241	0.00279124470965486	0.00239278544930766	0.00202900718245613	0.0026790439006855	0.00226692487580089	0.00245092088972064	0.00165870265740109	0.00234225173178993	0.00192363028300975	0.00178940723951902	0.00157449278164382	0.00232366928602795	0.00213908569100974	0.00144221219170473
0.0353333333333333	0.0014983875935297	0.00169077585451833	0.0023434805695664	0.00325967831983755	NA	0.00334140685063454	0.00244158796512278	0.00326348884619421	0.00207369403772285	0.00356758732896857	0.00321997022359789	0.00291188522830805	0.00415721500473594	0.00125014382440576	0.0024523006291686	0.00250366085873131	0.00175800356359759	0.00261523624689456	0.00240234366778756	0.0027158435563529	0.00319687579605192	0.0020127993950456	0.00278618192086505	0.00197718676918202	0.00256256378327597	0.00196932084014631	0.0020454905492054	0.00251829657251167	0.00373594179189872	0.00318556062393024	0.0034385804276593	0.00186577540971777	0.00296863762888539	0.00226582836291268	0.00269289220268735	0.00280948046793698	0.00241450940308114	0.00204541407823475	0.00269813367463676	0.00228273823197621	0.00246680517611892	0.00167102233969823	0.00235824899945493	0.00193974384391536	0.00180672544268712	0.00158870848174066	0.00234154778802481	0.00215402508465283	0.00145270480802357
0.036	0.00151482878552802	0.0017071468042075	0.0023633414804497	0.00328581883797741	NA	0.00336340999646183	0.00246314474890366	0.00329484616465074	0.00208933738225294	0.00358984383286699	0.00324145117321068	0.00293505694452501	0.00419196832835869	0.00126553113211687	0.00246948337683713	0.00252639903364144	0.0017731456725292	0.00263472817916314	0.00241934898394887	0.0027345282561788	0.00322312653493521	0.00203028038600263	0.00280698769891776	0.00199329149115154	0.00257943946264209	0.00198658244782405	0.00206126855506762	0.00254064152572284	0.00375788481625628	0.00320987868504504	0.00346131348309029	0.00188047954130426	0.0029911539738356	0.00228459755397529	0.00270997788084173	0.00282783165199905	0.00243642802950434	0.0020619514304408	0.00271735461231041	0.00229865911159645	0.00248279136528946	0.00168343195337875	0.00237435380140166	0.00195599138889894	0.00182420558969657	0.00160305109847128	0.0023595613949926	0.00216906863262474	0.00146327374980761
0.0366666666666667	0.0015314489287548	0.00172367556124139	0.00238336682416588	0.0033121602277141	NA	0.00338555449458382	0.00248488418216041	0.00332647224323968	0.00210509597324623	0.00361223625004425	0.00326307341802425	0.00295840661955742	0.0042270017758069	0.0012811062521235	0.00248678401858964	0.00254933827772097	0.00178841352125123	0.00265436169549253	0.00243647332944173	0.00275333925717288	0.00324958586037415	0.00204790886976816	0.00282794725006197	0.00200952685626443	0.00259642555206214	0.00200398953744505	0.00207716605612235	0.00256317955758697	0.00377995537526308	0.00323437810241161	0.00348419421014861	0.00189529940621756	0.00301383888808974	0.00230351596568818	0.00272717061859947	0.00284629895099055	0.00245854302347327	0.00207862024271053	0.00273670755751044	0.00231468821211392	0.00249888009730614	0.00169593213404663	0.00239056683749956	0.00197237401240525	0.00184184910227855	0.00161752173824306	0.00237771109237998	0.00218421705767992	0.00147391957199496
0.0373333333333333	0.00154824993478693	0.00174036362947857	0.00240355790117267	0.00333870391159573	NA	0.00340784121006711	0.00250680770105174	0.00335836897445551	0.00212097062300933	0.00363476537480568	0.00328483785961178	0.00298193553362301	0.00426231743821298	0.00129687143364109	0.00250420333112691	0.00257248027617182	0.00180380808858708	0.00267413777495182	0.002453717517508	0.00277227738390411	0.00327625532691277	0.00206568602705525	0.00284906168517802	0.00202589391404277	0.00261352276240421	0.00202154325307142	0.00209318392606418	0.00258591225199187	0.00380215419251621	0.00325906016502375	0.00350722353404805	0.00191023591234743	0.00303669359745024	0.00232258470047131	0.00274447106963768	0.00286488305771479	0.00248085609367774	0.00209542152588975	0.00275619335879586	0.00233082623509981	0.00251507201608412	0.00170852352152111	0.00240688881186699	0.00198889281743071	0.00185965741314017	0.00163212151661132	0.00239599787230987	0.00219947108752525	0.00148464283355252
0.038	0.00156523373471798	0.00175721252668273	0.00242391602125994	0.00336545132058219	NA	0.00343027101275064	0.00252891675142384	0.00339053825915719	0.00213696214908745	0.00365743200566521	0.00330674540491344	0.00300564497499266	0.00429791741964963	0.00131282895164277	0.00252174209585318	0.0025958267267384	0.00181933036007573	0.00269405740272261	0.00247108236665102	0.00279134346594632	0.00330313649916682	0.00208361304709485	0.00287033212275871	0.00204239372224244	0.00263073180893057	0.00203924474661472	0.00210932304453286	0.00260884120444653	0.00382448199548697	0.00328392617009606	0.00353040238535701	0.00192528997464456	0.00305971933604029	0.00234180486777258	0.00276187989140554	0.0028835846686431	0.00250336896269473	0.00211235629807784	0.00277581286949955	0.00234707388626354	0.00253136776940061	0.0017212067598609	0.00242332043289298	0.00200554891558239	0.00187763196602457	0.00164685155834565	0.00241442273361717	0.00221483145485289	0.00149544409750515
0.0386666666666667	0.00158240227933474	0.00177422378464069	0.00244444250360165	0.0033924038940717	NA	0.00345284477726562	0.00255121278885237	0.00342298200654565	0.0021530713742917	0.00368023694536239	0.00332879696626289	0.0030295362400255	0.00433380383716617	0.00132898110712191	0.0025394010988993	0.0026193793397736	0.00183498132800531	0.00271412157012836	0.00248856870066532	0.00281053833790369	0.00333023095186644	0.00210169112768354	0.00289175968895478	0.00205902734691397	0.00264805341132197	0.00205709517787371	0.00212558429714747	0.00263196802214375	0.00384693951553856	0.00330897742310219	0.00355373170002368	0.00194046251517424	0.00308291734635053	0.00236117758409767	0.00277939774514323	0.00290240448392905	0.00252608336708202	0.00212942558467181	0.0027955669477471	0.00236343187547224	0.00254776800891554	0.00173398249738859	0.00243986241325893	0.00202234342713742	0.00189577421577093	0.00166171299749654	0.00243298668188658	0.00223029889737319	0.00150632393096491
0.0393333333333333	0.00159975753929483	0.00179139894928116	0.00246513867680777	0.00341956307992709	NA	0.00347556338305552	0.00257369727868439	0.00345570213414043	0.00216929912672639	0.00370318100087933	0.00335099346141388	0.00305361063320386	0.00436997882082413	0.00134533022735645	0.00255718113114586	0.00264313983830473	0.00185076199144658	0.00273433127466376	0.00250617734866632	0.00282986283943619	0.00335754026989863	0.00211992147523121	0.00291334551762051	0.00207579586246367	0.00266548829370188	0.00207509571457207	0.00214196857554066	0.00265529432402293	0.00386952748794382	0.00333421523781314	0.00357721241940123	0.00195575446317043	0.00310628887928582	0.00238070397303986	0.00279702529590096	0.00292134320742263	0.00254900105747206	0.00214663041841057	0.0028154564564756	0.00237990091677024	0.00256427339019248	0.00174685138671506	0.00245651546996042	0.00203927748110252	0.0019140856283743	0.00167670697746223	0.00245169072949052	0.00224587415784787	0.00151728290516064
0.04	0.00161730150530525	0.00180873958079426	0.0024860058789763	0.00344693033450187	NA	0.00349842771439591	0.00259637169608007	0.00348870056775546	0.00218564623981649	0.00372626498345764	0.00337333581356694	0.00307786946716825	0.0044064445137322	0.00136187866617496	0.00257508298824643	0.00266710995809923	0.00186667335628636	0.00275468752002402	0.0025239091451202	0.00284931781528517	0.00338506604834964	0.00213830530480892	0.00293509075035957	0.00209270035171516	0.00268303718466099	0.00209324753239598	0.00215847677739299	0.00267882174083262	0.00389224665190294	0.00335964093633544	0.0036008454902731	0.00197116675509018	0.00312983519421203	0.0024003851653097	0.00281476321255803	0.00294040154668447	0.00257212379866613	0.00216397183941932	0.00283548226345237	0.00239648172839853	0.00258088457271954	0.00175981408476403	0.00247328032432903	0.00205635221527381	0.00193256768104542	0.00169183465105598	0.00247053589562713	0.00226155798412334	0.00152832159546772
0.0406666666666667	0.00163503618830192	0.00182624725375168	0.00250704545774529	0.00347450712266594	NA	0.00352143866041449	0.00261923752605412	0.00352197924147393	0.002202113552335	0.00374948970861545	0.00339582495139603	0.00310231406275218	0.00444320307208038	0.00137862880422442	0.00259310747065079	0.00269129144773023	0.00188271643526109	0.00277519131613428	0.00254176492987384	0.00286890411529897	0.00341280989254703	0.00215684384019669	0.00295699653657088	0.00210974190597129	0.00270070081728165	0.00211155181503176	0.00217510980646741	0.00270255191519314	0.00391509775056131	0.00338525584914934	0.00362463186487831	0.00198670033466848	0.00315355755900304	0.00242022229876463	0.00283261216784194	0.00295958021300002	0.00259545336972857	0.00218145089525403	0.0028556452412938	0.00241317503281433	0.00259760221993039	0.00177287125279665	0.0024901577020543	0.00207356877629692	0.00195122186227034	0.0017070971805735	0.00248952320635842	0.0022773511291643	0.00153944058143798
0.0413333333333333	0.00165296361963022	0.00184392355722768	0.00252825877034489	0.00350229491783102	NA	0.00354459711511091	0.00264229626351719	0.00355554009762224	0.00221870190843049	0.00377285599616432	0.00341846180907534	0.00312694574901695	0.00448025666517335	0.00139558304923976	0.00261125538362826	0.00271568606864191	0.00189889224799016	0.00279584367917893	0.0025597455481848	0.00288862259445859	0.00344077341810158	0.00217553831393146	0.00297906403349477	0.0021269216250764	0.00271847992916244	0.00213000975420332	0.00219186857264381	0.00272648650165898	0.00393808153102733	0.00341106131514686	0.0036485725009368	0.00200235615297349	0.0031774572500877	0.00244021651843847	0.0028505728383476	0.00297887992139371	0.00261899156408141	0.00219906864094616	0.00287594626748394	0.00242998155671066	0.00261442699922531	0.00178602355643623	0.00250714833320557	0.00209092831972721	0.00197004967186987	0.00172249573786077	0.00250865369464843	0.00229325435108744	0.00155064044682989
0.042	0.0016710858512265	0.00186177009492074	0.00254964718364941	0.00353029520197583	NA	0.00356790397737679	0.00266554941331688	0.00358938508674316	0.00223541215765459	0.00379636467022621	0.00344124732630605	0.00315176586328631	0.00451760747546315	0.00141274383631498	0.00262952753729097	0.00274029559521466	0.00191520182100939	0.00281664563163105	0.00257785185075152	0.00290847411290344	0.00346895825094903	0.00219438996735494	0.00300129440625919	0.00214424061747901	0.00273637526244287	0.00214862254970962	0.00220875399195366	0.00275062716678128	0.00396119874439027	0.00343705868166984	0.00367266836167477	0.00201813516846211	0.00320153555249693	0.00246036897657084	0.00286864590455651	0.00299830139064314	0.00264274018959904	0.00221682613904746	0.00289638622439327	0.00244690203103585	0.00263135958199243	0.00179927166569301	0.00252425295225408	0.00210843201009039	0.00198905262105903	0.0017380315043821	0.00252792840040157	0.0023092684131954	0.00156192177963894
0.0426666666666667	0.00168940495580049	0.00187978848527596	0.00257121207422943	0.00355850946567089	NA	0.00359136015101557	0.00268899849027868	0.00362351616756793	0.00225224515498963	0.00382001655925045	0.00346418244834317	0.00317677575118104	0.00455525769858096	0.00143011362817606	0.00264792474661726	0.00276512181483002	0.00193164618780439	0.00283759820228174	0.0025960846937435	0.00292845953595712	0.00349736602739155	0.00221340005066165	0.00302368882792615	0.00216170000029485	0.00275438756382809	0.00216739140946199	0.00222576698661478	0.00277497558917004	0.00398445014573819	0.00346324930454792	0.00369692041585014	0.00203403834703604	0.0032257937599109	0.00248068083263643	0.0028868320508561	0.00301784534329322	0.00266670106870318	0.00223472445967483	0.00291696599929732	0.00246393719101324	0.0026484006436289	0.00181261625498907	0.00254147229809496	0.00212608102094321	0.00200823223250614	0.00175370567128849	0.00254734837050098	0.00232539408401091	0.00157328517212825
0.0433333333333333	0.00170792302701871	0.00189798036160814	0.00259295482840388	0.00358693920810309	NA	0.00361496654476243	0.00271264501924658	0.00365793530698762	0.00226920176087621	0.00384381249603063	0.00348726812602247	0.00320197676665348	0.00459320954336814	0.00144769491545542	0.00266644783147508	0.00279016652793539	0.00194822638884384	0.00285870242626954	0.00261444493883165	0.00294857973415327	0.00352599839413898	0.00223256982294686	0.00304624847953823	0.00217930089937024	0.00277251758461373	0.00218631754952142	0.00224290848506615	0.00279953345955635	0.00400783649417588	0.00348963454813635	0.00372132963777792	0.00205006666209814	0.00325023317470627	0.00250115325337423	0.00290513196555904	0.0030375125056703	0.00269087603845799	0.00225276468055546	0.00293768648439525	0.00248108777616073	0.00266555086356224	0.00182605800318324	0.00255880711406932	0.0021438765349345	0.00202759004039194	0.00176951943948626	0.002566914658847	0.00234163213731115	0.00158473122085937
0.044	0.00172664217968876	0.00191634737222562	0.0026148768422921	0.00361558593709985	NA	0.00363872407230421	0.00273649053512352	0.00369264448002342	0.00228628284124091	0.00386775331772158	0.00351050531578736	0.0032273702720219	0.00463146523190639	0.00146549021696807	0.00268509761664538	0.00281543154810849	0.00196494347161289	0.00287995934510978	0.00263293345321866	0.00296883558326151	0.00355485700834986	0.00225190055225466	0.00306897455016531	0.00219704444934593	0.0027907660807108	0.0022054021941357	0.00226017942200289	0.00282430248085446	0.00403135855284283	0.00351621578535388	0.00374589700735573	0.00206622109460925	0.00327485510800346	0.00252178741281657	0.00292354634092268	0.00305730360789633	0.00271526695066535	0.00227094788707199	0.00295854857682846	0.00249835453031049	0.00268281092527175	0.00183959759359621	0.0025762581479864	0.00216181974386639	0.00204712759046839	0.00178547401970595	0.00258662832639576	0.00235798335216227	0.0015962605267233
0.0446666666666667	0.00174556454994449	0.00193489118055478	0.00263697952186599	0.00364445116915303	NA	0.00366263365229928	0.00276053658291158	0.00372764566979612	0.00230348926752396	0.00389183986585625	0.00353389497971591	0.00325295763800478	0.0046700269995471	0.00148350207998927	0.00270387493184564	0.00284091870212162	0.00198179849064631	0.00290137000672402	0.00265155110966955	0.00298922796431334	0.00358394353767219	0.00227139351562598	0.00309186823695139	0.00221493179372125	0.00280913381267069	0.00222464657577654	0.0022775807384113	0.00284928436822371	0.00405501708893127	0.00354299439772041	0.0037706235100893	0.00208250263314538	0.00329966087971406	0.0025425844923181	0.00294207587316846	0.00307721938390295	0.00273987567196028	0.00228927517230782	0.00297955317869908	0.00251573820162862	0.00270018151630997	0.00185323571403564	0.00259382615214579	0.00217991184875572	0.00206684644011733	0.00180157063257155	0.00260649044119779	0.00237444851295413	0.00160787369497178
0.0453333333333333	0.00176469229543212	0.00195361346526529	0.00265926428300204	0.00367353642944249	NA	0.00368669620839742	0.0027847847177519	0.00376294086749457	0.00232082191670701	0.00391607298636266	0.00355743808554782	0.00327874024375502	0.00470889709493976	0.00150173308053386	0.0027227806117533	0.00286662983000554	0.00199879250756174	0.00292293546546934	0.00267029878654224	0.0030097577636282	0.00361325966028397	0.00229104999914668	0.0031149307451616	0.00223296408491866	0.00282762154571019	0.00224405193517652	0.00229511338160392	0.00287448084913033	0.00407881287370414	0.00356997177539463	0.00379551013711792	0.00209891227395533	0.00332465181858825	0.00256354568058461	0.00296072126250146	0.00309726057144563	0.00276470408390661	0.00230774763709256	0.00300070119708851	0.00253323954263481	0.00271766332832424	0.00186697305682135	0.00261151188335958	0.00219815405989573	0.00208674815840898	0.00181781050866988	0.00262650207843678	0.0023910284094353	0.00161957133524876
0.046	0.00178402759549722	0.00197251592039601	0.00268173255153345	0.00370284325185923	NA	0.00371091266925966	0.00280923650496436	0.00379853207234331	0.00233828167134091	0.00394045352958074	0.0035811356067115	0.00330471947689397	0.00474807778005957	0.00152018582363704	0.00274181549602932	0.00289256678511316	0.00201592659109286	0.00294465678216782	0.00268917736781824	0.00303042587283955	0.00364280706493345	0.00231087129799561	0.0031381632882293	0.00225114248434869	0.00284623004973671	0.00226361952136596	0.00231277830525481	0.00289989366340912	0.00410274668251324	0.00359714931721155	0.0038205578852401	0.00211545102101866	0.00334982926226224	0.00258467217370175	0.00297948321312994	0.00311742791211768	0.00278975408309263	0.00232636639004762	0.00302199354407583	0.00255085931022211	0.00273525705707836	0.00188081031881068	0.00262931610297471	0.00221654759691791	0.00210683432616016	0.00183419488862042	0.00264666432046833	0.00240772383674813	0.00163135406162209
0.0466666666666667	0.00180357265137246	0.00199160025548158	0.00270438576330211	0.0037323731790283	NA	0.00373528396857818	0.00283389352008699	0.00383442129156916	0.00235586941957354	0.00396498235027926	0.00360498852235117	0.0033308967335454	0.00478757133023401	0.00153886294363671	0.00276098042934174	0.00291873143418289	0.00203320181712246	0.00296653502413581	0.0027081877431334	0.00305123318892094	0.00367258745097912	0.00233085871649272	0.0031615670878034	0.00226946816247525	0.00286496009937344	0.00228335059170972	0.00233057646943485	0.00292552456332493	0.0041268192948173	0.00362452843071994	0.00384576775693903	0.00213211988610416	0.00337519455730588	0.00260596517516361	0.00299836243328496	0.0031377221513644	0.00281502758122702	0.00234513254763186	0.0030434311367562	0.00256859826567664	0.00275296340247425	0.0018947482014238	0.00264723957689522	0.00223509368885414	0.00212710653599232	0.00185072502314518	0.0026669782568589	0.00242453559546416	0.00164322249261542
0.0473333333333333	0.0018233296863663	0.00201086819567978	0.00272722536421067	0.00376212776233126	NA	0.0037598110450961	0.00285875734891517	0.00387061054036691	0.00237358605517764	0.0039896603076727	0.00362899781735395	0.0033572734183693	0.0048273800341686	0.00155776710445727	0.00278027626138923	0.0029451256574017	0.00205061926871548	0.00298857126521333	0.00272733080780883	0.00307218061421221	0.00370260252842942	0.00235101356814715	0.0031851433737957	0.00228794229888131	0.00288381247398469	0.00230324641194381	0.00234850884064705	0.00295137531363402	0.00415103149420013	0.00365211053221961	0.00387114076040826	0.00214891988882863	0.00340074905927018	0.00262742589590116	0.00301735963524004	0.00315814403849709	0.0028405265052348	0.00236404723418741	0.00306501489725926	0.00258645717469731	0.00277078306857377	0.00190878741066925	0.00266528307560469	0.00225379357419891	0.00214756639238934	0.00186740217313904	0.00268744498442472	0.00244146449161965	0.00165517725124041
0.048	0.00184330094605246	0.0020303214818994	0.0027502528102745	0.0037921085619283	NA	0.00378449484262726	0.0028838295875404	0.00390710184186403	0.00239143247757871	0.00401448826543805	0.00365316448237706	0.00338385094459561	0.00486750619397166	0.00157690099989487	0.00279970384692475	0.00297175134846781	0.00206818003615202	0.0030107665857934	0.0027466074628818	0.00309326905644571	0.00373285401798215	0.00237133717570532	0.0032088933844285	0.002306566082335	0.00290278795770124	0.00232330825621194	0.00236657639186215	0.00297744769164521	0.00417538406838876	0.00367989704679865	0.0038966779095773	0.00216585205671612	0.00342649413273499	0.00264905555431053	0.00303647553533091	0.00317869432670706	0.00286625279735341	0.00238311158198559	0.00308674575276737	0.00260443680741564	0.00278871676362058	0.00192292865716946	0.00268344737418856	0.00227264850097187	0.00216821551175507	0.00188422760974021	0.00270806560727084	0.00245851133675136	0.00166721896502907
0.0486666666666667	0.00186348869846013	0.00204996187092901	0.00277346956767368	0.00382231714678003	NA	0.00380933631007612	0.00290911184238896	0.00394389722708448	0.00240940959188294	0.00403946709173167	0.00367748951387498	0.00341063073405775	0.00490795212517802	0.00159626735390406	0.00281926404577911	0.0029986104146531	0.00208588521696018	0.00303312207285134	0.00276601861513676	0.00311449942877255	0.00376334365106359	0.00239183087119904	0.00323281836628222	0.00232534071085604	0.00292188733944579	0.00234353740710194	0.00238478010255405	0.00300374348728081	0.00419987780927168	0.0037078894083705	0.0039223802241372	0.0021829174252576	0.00345243115135661	0.00267085537628121	0.00305571085397526	0.00319937377307967	0.00289220841522892	0.00240232673127293	0.00310862463553393	0.00262253793841549	0.00280676520006206	0.00193717265618636	0.00270173325235661	0.0022916597267805	0.00218905552247062	0.00190120261440098	0.00272884123683022	0.00247567694793249	0.00167934826606638
0.0493333333333333	0.00188389523426503	0.00206979113556615	0.0027968771128048	0.00385275509466881	NA	0.0038343364014574	0.00293460573026014	0.00398099873491148	0.00242751830890513	0.00406459765920613	0.0037019739141267	0.00343761421722606	0.00494872015677188	0.00161586892088587	0.00283895772288471	0.00302570477686508	0.00210373591594898	0.00305563881997407	0.00278556517713651	0.00313587264978896	0.00379407316986737	0.00241249599599358	0.00325691957434323	0.00234426739178256	0.00294111141295853	0.00236393515568198	0.00240312095873555	0.00303026450313747	0.00422451351291703	0.00373608905971092	0.00394824872956629	0.00220011703797103	0.00347856149791555	0.00269282659522403	0.00307506631569256	0.00322018313860833	0.00291839533201223	0.00242169383031734	0.00313065248290154	0.00264076134675291	0.00282492909457134	0.00195152012764713	0.00272014149446542	0.00231082851888303	0.0022100880649514	0.00191832847895873	0.0027497729919029	0.00249296214780887	0.00169156579102312
0.05	0.00190452286698118	0.00208981106474737	0.00282047693233293	0.00388342399221977	NA	0.00385949607591592	0.00296031287836421	0.00401840841204933	0.00244575954519669	0.00408988084502694	0.00372661869126297	0.00346480283324107	0.00498981263120849	0.00163570848597711	0.00285878574829914	0.00305303636970858	0.00212173324524104	0.00307831792738941	0.00280524806725336	0.00315738964356257	0.00382504432739289	0.00243333390083571	0.00328119827205179	0.00236334734183838	0.00296046097682269	0.00238450280153679	0.002421599952994	0.00305701255454665	0.00424929197959088	0.0037644974524948	0.00397428445715581	0.00221745194646179	0.0035048865643642	0.00271497045209901	0.00309454264912395	0.00324112318820841	0.00294481553645544	0.00244121403545433	0.00315283023732019	0.0026591078159759	0.00284320916806941	0.00196597179616994	0.00273867288954092	0.00233015615425147	0.00223131479170382	0.00193560650570718	0.00277086199869524	0.00251036776463531	0.00170387218118897
0.0506666666666667	0.0019253739331534	0.00211002346367883	0.0028442705232433	0.00391432543492134	NA	0.00388481629774629	0.00298623492436009	0.00405612831298428	0.00246413422307363	0.00411531753088938	0.00375142485929357	0.00349219802994664	0.00503123190443493	0.00165578886534108	0.00287874899722895	0.00308060714154693	0.00213987832430532	0.0031011605019953	0.00282506820970041	0.00317905133965888	0.00385625888748354	0.00245434594590183	0.00330565573135012	0.00238258178720053	0.00297993683449024	0.00240524165280355	0.00244021808452714	0.00308398946963501	0.00427421401377548	0.00379311604733287	0.00400048844403557	0.00223492321048365	0.00353140775187466	0.00273728819544308	0.00311414058705215	0.00326219469073124	0.00297147103300818	0.00246088851113338	0.00317515884636531	0.00267757813414425	0.00286160614574724	0.00198052839108989	0.00275732823130091	0.00234964391963491	0.00225273736738173	0.00195303800746784	0.00279210939085922	0.00252789463231223	0.0017162680825058
0.0513333333333333	0.00194645079255053	0.00213043015396754	0.00286825939289307	0.00394546102714548	NA	0.00391029803641262	0.00301237351639265	0.0040941604999444	0.00248264327064457	0.00414090860303519	0.00377639343813464	0.00351980126392292	0.00507298034590971	0.0016761129064595	0.00289884835005331	0.00310841905456288	0.00215817227998969	0.00312416765738905	0.00284502653456295	0.00320085867316771	0.00388771862486456	0.00247553350084589	0.00333029323273054	0.00240197196356729	0.00299953979430764	0.00242615302620782	0.00245897635917894	0.00311119708938446	0.00429928042418761	0.00382194631380824	0.00402686173319973	0.00225253189800005	0.00355812647088645	0.00275978108139759	0.00313386086642146	0.00328339841897801	0.00299836384191405	0.0024807184299644	0.00319763926275585	0.00269617309384938	0.00288012075708805	0.00199519064648489	0.00277610831817764	0.00236929311162297	0.00227435746884259	0.00197062430766175	0.00281351630953179	0.0025455435904224	0.00172875414560119
0.052	0.00196775582835927	0.00215103297375326	0.00289244505906298	0.00397683238216742	NA	0.00393594226656814	0.00303873031312973	0.00413250704285846	0.00250128762183881	0.00416665495226934	0.00380152545363598	0.00354761400051919	0.0051150603386214	0.00169668348842563	0.00291908469234779	0.00313647408481897	0.00217661624655345	0.00314734051389648	0.00286512397782984	0.00322281258472962	0.00391942532518048	0.00249689794484747	0.00335511206528382	0.0024215191162265	0.00301927066954165	0.00244723824709919	0.00247787578947558	0.00313863726769207	0.00432449202379686	0.00385098973051283	0.00405340537353244	0.00227027908524587	0.00358504414115432	0.00278245037373568	0.00315370422835774	0.00330473514971362	0.00302549599930703	0.00250070497276426	0.0032202724443722	0.00271489349223417	0.00289875373588962	0.00200995930120172	0.00279501395334048	0.0023891050367094	0.00229617678520323	0.00198836674038141	0.00283508390337429	0.00256331548426799	0.00174133102582225
0.0526666666666667	0.00198929144737876	0.00217183377784104	0.00291682905000889	0.00400844112218501	NA	0.00396174996807492	0.00306530698379878	0.00417117001931378	0.00252006821643436	0.0041925574739767	0.00382682193760844	0.00357563771388652	0.00515747427910602	0.00171750352223857	0.00293945891490809	0.00316477422231751	0.00219521136569971	0.00317068019860116	0.00288536148142508	0.00324491402056254	0.00395138078503232	0.00251844066665966	0.00338011352674758	0.00244122450012433	0.00303913027840519	0.00246849864948681	0.00249691739466143	0.00316631187142962	0.00434984962984403	0.00388024778508358	0.00408012041983359	0.00228816585678961	0.00361216219179608	0.00280529734388947	0.00317367141818852	0.00332620566368061	0.00305286955730794	0.00252084932860349	0.00324305935427418	0.00273374013101281	0.00291750582028668	0.00202483509888211	0.00281404594471851	0.00240908101135586	0.00231819701789536	0.00200626665046293	0.00285681332861192	0.00258121116490772	0.00175399938326963
0.0533333333333333	0.00201106008021574	0.00219283443783429	0.00294141290451326	0.00404028887833763	NA	0.0039877221260234	0.00309210520822313	0.00421015151451316	0.00253898600008606	0.00421861706813867	0.00385228392785128	0.0036038738870102	0.00520022457746344	0.0017385759510987	0.00295997191377379	0.00319332147106011	0.00221395878660777	0.00319418784537342	0.00290573999323939	0.00326716393248825	0.00398358681201433	0.00254016306465706	0.00340529892355484	0.00246108937993442	0.00305911944408336	0.00248993557607477	0.00251610220073517	0.00319422278050291	0.00437535406385951	0.00390972197423855	0.00410700793284453	0.00230619330559598	0.00363948206134038	0.00282832327097707	0.00319376318546309	0.00334781074561295	0.00308048658412084	0.00254115269485299	0.00326600096071882	0.00275271381649066	0.00293637775277337	0.00203981878798896	0.00283320510502328	0.00242922236205589	0.00234041988072069	0.00202432539355842	0.00287870574907326	0.00259923148919431	0.00176675988283176
0.054	0.00203306418148027	0.00221403684226859	0.00296619817193653	0.00407237729072463	NA	0.004013859730752	0.00311912667685796	0.00424945362123072	0.00255804192435365	0.0042448346393499	0.00387791246817957	0.00363232401174214	0.0052433136573725	0.00175990375070413	0.00298062459025221	0.00322211784910674	0.00223285966596526	0.00321786459489952	0.00292626046716184	0.00328956327795904	0.00401604522475039	0.00256206654688357	0.00343066957088267	0.00248111503012733	0.00307923899475939	0.00251155037829728	0.00253543124048595	0.00322237188791085	0.00440100615168165	0.00393941380381285	0.00413406897927385	0.00232436253308895	0.00366700519777455	0.0028515294418294	0.0032139802839727	0.00336955118424985	0.0031083491641295	0.00256161627723087	0.00328909823717818	0.0027718153595841	0.00295537028022578	0.00205491112183255	0.00285249225177146	0.00244953042539905	0.00236284709990568	0.00204254433620859	0.00290076233622988	0.00261737731981213	0.00177961319421937
0.0546666666666667	0.0020553062299821	0.00223544289674594	0.0029911864122684	0.00410470800842339	NA	0.00404016377786666	0.00314637309082584	0.00428907843976681	0.00257723694672989	0.00427121109683479	0.00390370860845159	0.0036609895888329	0.00528674395610504	0.00178148992954829	0.00300141785094208	0.00325116538863426	0.00225191516800029	0.00324171159471063	0.00294692386311167	0.00331211302008434	0.00404875785293004	0.00258415253110024	0.00345622679270094	0.00250130273504045	0.00309948976364079	0.0025333444163537	0.0025549055535296	0.00325076109980414	0.0044268067234752	0.00396932478879435	0.00416130463182306	0.0023426746492152	0.00369473305859236	0.00287491715101686	0.00323432347177073	0.00339142777234955	0.00313645939799372	0.0025822412898494	0.00331235216235704	0.00279104557584042	0.00297448415392453	0.00207011285859689	0.00287190820730765	0.00247000654813512	0.00238548041415593	0.00206092485591554	0.00292298426923591	0.00263564952531497	0.00179255999200022
0.0553333333333333	0.00207778872892748	0.00225705452406973	0.003016379196179	0.0041372826895069	NA	0.00406663526826033	0.0031738461619519	0.00432902807790181	0.00259657203066868	0.00429774735446416	0.00392967340459628	0.00368987212796372	0.00533051792453873	0.00180333752921831	0.00302235260775747	0.00328046613599447	0.00227112646451347	0.00326572999921186	0.00296773114707	0.00333481412765741	0.00408172653734412	0.00260642244483306	0.0034819719218212	0.0025216537889483	0.00311987258898547	0.00255531905924334	0.00257452618634492	0.00327939233554373	0.00445275661374979	0.00399945645335929	0.00418871596921238	0.00236113077250806	0.00372266711084183	0.00289848770087572	0.00325479351119299	0.00341344130670306	0.00316481940274569	0.00260302895526199	0.0033357637202106	0.00281040528545766	0.00299372012957751	0.0020854247613661	0.0028914537988271	0.00249065208723857	0.0024083215747102	0.00207946834121574	0.00294537273496774	0.00265404898016414	0.00180560095563411
0.056	0.00210051420611656	0.0022788736643802	0.00304177810506991	0.00417010300106081	NA	0.00409327520813243	0.00320154761279863	0.00436930465084897	0.0026160481456132	0.00432444433077172	0.00395580791864065	0.00371897314777822	0.00537463802716856	0.00182544962469446	0.0030434297779515	0.00331002215177164	0.00229049473490972	0.00328992096971116	0.00298868329111182	0.00335766757518203	0.00411495312991995	0.00262887772542059	0.00350790629994564	0.00254216949613308	0.00314038831412797	0.00257747568480011	0.00259429419231003	0.00330826752775894	0.00447885666137834	0.0040298103309076	0.00421630407620647	0.00237973203015183	0.00375080883117305	0.00292224240153442	0.00327539116887798	0.00343559258814787	0.00319343131188626	0.00262398050451031	0.00335933389996197	0.0028298953133045	0.00301307896734259	0.00210084759815092	0.00291112985839857	0.00251146840997311	0.00243137234539399	0.00209817619175325	0.00296792892806373	0.00267257656476672	0.00181873676950811
0.0566666666666667	0.00212348521414124	0.00230090227529047	0.00306738473112509	0.00420317061920008	NA	0.00412008460900826	0.00322947917670028	0.00440991028120625	0.00263566626702406	0.0043513029489706	0.00398211321873725	0.00374829417591394	0.00541910674211726	0.00184782932465041	0.00306465028414022	0.00333983551083947	0.0023100211662301	0.00331428567444822	0.00300978127343785	0.00338067434289928	0.00414843949375615	0.00265151982006163	0.00353403127771619	0.00256285117095581	0.00316103778750574	0.00259981567972701	0.0026142106317388	0.00333738862240519	0.00450510770961561	0.00406038796409813	0.00424407004364019	0.00239847955804654	0.00377915970588586	0.00294618257093957	0.00329611721578727	0.0034578824215816	0.00322229727548104	0.00264509717717143	0.00338306369611972	0.00284951648894015	0.00303256143185045	0.00211638214191521	0.0029309372229871	0.00253245689395634	0.00245463450267273	0.0021170498183531	0.00299065405096395	0.00269123316551399	0.00183196812297203
0.0573333333333333	0.0021467043305834	0.00232314233202317	0.00309320067736169	0.00423648722908515	NA	0.00414706448775842	0.00325764259779677	0.00445084709890702	0.00265542737640742	0.00437832413696978	0.00400859037919165	0.00377783674903376	0.0054639265611443	0.00187047977175417	0.00308601505432642	0.00336990830241749	0.00232970695318337	0.00333882528862333	0.00303102607840661	0.00340383541681428	0.00418218750315699	0.00267435018586276	0.00356034821476365	0.0025837001379276	0.0031818218626855	0.00262234043963028	0.0026342765719173	0.00336675757882146	0.00453151060611664	0.00409119090488356	0.00427201496844433	0.00241737450087324	0.00380772123097767	0.0029703095348818	0.00331697242722587	0.00348031161597569	0.00325141946025657	0.00266638022140508	0.0034069541084953	0.00286926964663416	0.00305216829222747	0.00213202917060262	0.0029508767344769	0.00255361892722462	0.00247810983570451	0.00213609064309486	0.00301354931394995	0.00271001967482018	0.00184529571037418
0.058	0.00217017415821362	0.00234559582754753	0.00311922755768066	0.00427005452493753	NA	0.00417421586661808	0.00328603963106732	0.00449211724116987	0.00267533246134315	0.00440550882739059	0.00403524048048987	0.00380760241285696	0.00550909998965367	0.00189340414296993	0.00310752502192344	0.00340024263012686	0.00234955329817756	0.0033635409944261	0.0030524186965665	0.00342715178872304	0.00421619904366635	0.0026973702898858	0.00358685847975699	0.00260471773178155	0.00320274139838962	0.0026450513690535	0.00265449308714031	0.00339637636978731	0.00455806620295533	0.00412222071454526	0.00430013995367132	0.00243641801215959	0.00383649491219106	0.00299462462702138	0.00333795758286271	0.00350288098438895	0.00328080004969617	0.00268783089400097	0.00343100614222035	0.00288915562538638	0.00307190032211874	0.00214778946716322	0.00297094923969423	0.00257495590829799	0.00250180014639237	0.00215530009938635	0.0030366159351846	0.00272893699116128	0.00185872023109733
0.0586666666666667	0.00219389732519025	0.00236826477271704	0.00314546699691723	0.00430387421005503	NA	0.00420153977320633	0.00331467204236351	0.00453372285244723	0.00269538251551299	0.00443285795758299	0.00406206460932588	0.0038375927221902	0.00555462954670031	0.00191660564986043	0.003129181125779	0.00343084061204564	0.0023695614113513	0.00338843398106421	0.0030739601246879	0.00345062445623925	0.00425047601210122	0.00272058160919518	0.0036135634504527	0.00262590529754482	0.00322379725852261	0.00266794988151137	0.00267486125874795	0.00342624698157961	0.00458477535664294	0.00415347896372774	0.00432844610852105	0.00245561125434603	0.00386548226506151	0.00301912918891361	0.00335907346675103	0.00352559134398116	0.00331044124413582	0.00270945046042615	0.003455220807764	0.00290917526894672	0.00309175829971103	0.00216366381958029	0.00299115559043029	0.00259646924624522	0.0025257072494362	0.00217467963203757	0.00305985514075193	0.00274798601911422	0.00187224238959499
0.0593333333333333	0.00221787648525871	0.00239115119640764	0.00317192063089125	0.00433794799682632	NA	0.00422903724054536	0.00334354160844199	0.00457566608437305	0.00271557853872867	0.00446037246964199	0.00408906385862903	0.00386780924095821	0.00560051776499519	0.00194008753888999	0.00315098431019908	0.00346170438076334	0.00238973251060504	0.00341350544479204	0.00309565136579546	0.00347425442282117	0.00428502031658465	0.00274398563090525	0.00364046451374422	0.00264726419061119	0.00324499031219761	0.00269103739952331	0.00269538217516226	0.00345637141402878	0.00461163892814664	0.00418496723247306	0.00435693454836648	0.00247495539885232	0.00389468481496499	0.00304382457003396	0.00338032086734897	0.00354844351602659	0.00334034526085975	0.00273124019487248	0.00347959912095001	0.00292932942583512	0.00311174300775597	0.00217965302089713	0.00301149664346411	0.002618160360749	0.00254983297238399	0.00219423069733479	0.00308326816469699	0.00276716766939615	0.00188586289542786
0.06	0.00224211431795126	0.0024142571456563	0.00319859010645739	0.00437227760674512	NA	0.00425670930707968	0.00337265011699667	0.00461794909570938	0.00273592153696011	0.00448805331042392	0.0041162393275916	0.00389825354223425	0.00564676719090908	0.00196385309172804	0.00317293552497166	0.00349283608343484	0.00241006782163215	0.00343875658893923	0.00311749342920029	0.00349804269779851	0.0043198338765784	0.00276758385222742	0.00366756306571146	0.00266879577681398	0.00326632143376303	0.00271431535464682	0.00271605693192389	0.00348675168057469	0.00463865778290814	0.00421668711025486	0.00438560639477945	0.00249445162614454	0.00392410409716548	0.00306871212780308	0.00340170057754011	0.00357143832592746	0.00337051433419597	0.00275320138030412	0.00350414210297387	0.00294961894936132	0.00313185523359316	0.00219575786924398	0.00303197326058555	0.00264003068217119	0.00257417915568278	0.00221395476311476	0.00310685624906576	0.00278648285890397	0.00189958246330061
0.0606666666666667	0.00226661352878684	0.00243758468580022	0.00322547708155503	0.00440686477042373	NA	0.00428455701669526	0.0034019993666905	0.00466057405229192	0.00275641252236349	0.00451590143156267	0.00414359212169621	0.00392892720827037	0.00569338038447477	0.00198790562555309	0.00319503572539062	0.00352423788183377	0.00243056857794983	0.00346418862393923	0.0031394873305323	0.00352199029639935	0.00435491862291493	0.00279137778051728	0.00369486051167045	0.00269050143249929	0.00328779150282911	0.00273778518751057	0.00273688663172885	0.00351738980832212	0.00466583279086217	0.00424864019601228	0.00441446277555631	0.00251410112580257	0.00395374165686256	0.00309379322761141	0.00342321339465407	0.00359457660322742	0.00340095071561153	0.00277533530850511	0.00352885078041982	0.00297004469764475	0.00315209576917346	0.00221197916786491	0.00305258630861817	0.0026620816516182	0.00259874765272901	0.00223385330883909	0.00313062064394506	0.0028059325107541	0.00191340181309891
0.0613333333333333	0.00229137684947128	0.0024611359006164	0.00325258322525814	0.00444171122760612	NA	0.00431258141873858	0.00343159116718675	0.00470354312697445	0.00277705251330943	0.0045439177894859	0.00417112335274332	0.00395983183052741	0.00574035991938808	0.00201224849335713	0.00321728587227951	0.00355591195240498	0.00245123602092987	0.00348980276735765	0.00316163409177262	0.00354609823977705	0.004390276497829	0.00281536893332155	0.00372235826622299	0.00271238254459972	0.00330940140429465	0.00276144834784735	0.00275787238446522	0.00354828783809576	0.00469316482645518	0.00428082809818353	0.00444350482474366	0.00253390509658803	0.00398359904923876	0.00311906924284369	0.00344486012048711	0.00361785918162493	0.00343165667380756	0.00279764328012697	0.00355372618527773	0.00299060753363438	0.00317246541108229	0.00222831772514492	0.00307333665944228	0.00268431472100642	0.00262354032991827	0.00225392782566878	0.00315456260750249	0.00282551755432243	0.00192732166992666
0.062	0.00231640703809754	0.00248491289246166	0.00327991021782485	0.00447681872718042	NA	0.00434078356803565	0.00346142733917978	0.00474685849957231	0.0027978425344111	0.00457210334543121	0.00419883413887869	0.00399096900970477	0.0057877083830072	0.00203688508425026	0.00323968693201541	0.00358786048631655	0.00247207139982929	0.00351560024392069	0.003183934741286	0.00357036755503719	0.00442590945498877	0.00283955883842487	0.00375005775330643	0.00273444051070832	0.00333115202837376	0.00278530629452661	0.00277901530725001	0.00357944782449485	0.00472065476866386	0.00431325243473924	0.00447273368266396	0.00255386474651258	0.00401367783950697	0.00314454155490317	0.00346664156132287	0.00364128689898659	0.00346263449481414	0.00282012660473637	0.00357876935495994	0.00301130832512849	0.00319296496056299	0.00224477435463695	0.00309422519001788	0.00270673135312778	0.00264855906669469	0.00227417981653886	0.00317868340602634	0.00284523892528448	0.00194134276414352
0.0626666666666667	0.00234170687934616	0.00250891778241313	0.00330745975074681	0.00451218902719089	NA	0.00436916452491103	0.0034915097144254	0.00479052235680466	0.00281878361655231	0.00460045906546221	0.00422672560462081	0.0040223403557699	0.00583542837635076	0.00206181882376559	0.00326223987655267	0.00362008568951088	0.00249307597182074	0.00354158228554332	0.00320639031385332	0.0035947992752646	0.00446181945952631	0.00286394903389658	0.00377796040624348	0.00275667673915304	0.00335304427062262	0.0028093604955869	0.002800316524466	0.00361087183594719	0.0047483035010138	0.00434591483321561	0.00450215049594124	0.00257398129290685	0.00404397960295773	0.00317021155323553	0.00348855852795304	0.00366486059736049	0.00349388648208483	0.00284278660086285	0.00360398133231797	0.00303214794479456	0.00321359522354032	0.00226134987508908	0.00311525278240767	0.00272933302171532	0.00267380575559962	0.00229461079623316	0.00320298431396559	0.00286509756565582	0.00195546583140277
0.0633333333333333	0.00236727918468577	0.00253315271040913	0.00333523352679844	0.00454782389484925	NA	0.00439772535520665	0.0035218401357706	0.00483453689223581	0.00283987679691561	0.00462898592048459	0.00425479888088838	0.00405394748798754	0.00588352251409421	0.00208705317416421	0.00328494568344675	0.00365258978275515	0.00251425100202283	0.00356775013135755	0.0032290018507041	0.00361939443955027	0.0044980084880676	0.00288854106813727	0.00380606766779212	0.00277909264907149	0.00337507903196636	0.00283361242826792	0.0028217771677986	0.00364256195476283	0.0047761119115981	0.00437881693074717	0.00453175641752668	0.00259425596248964	0.00407450592500642	0.0031960806353526	0.00351061183569812	0.00368858112298945	0.00352541495659103	0.00286562459604657	0.00362936316565918	0.00305312727018902	0.00323435701064391	0.00227804511047173	0.00313642032380004	0.00275212121150888	0.00269928230231977	0.00231522229145926	0.00322746661396985	0.00288509442383265	0.00196969161268931
0.064	0.00239312679257361	0.00255761983539043	0.00336323326008581	0.00458372510654555	NA	0.00442646713030072	0.00355242045718285	0.00487890430621538	0.00286112311901038	0.0046576848862621	0.00428305510502772	0.00408579203494873	0.00593199342456479	0.00211259163474028	0.00330780533587797	0.00368537500169093	0.00253559776353013	0.0035941050277404	0.0032517703995491	0.00364415409301841	0.00453447852876209	0.00291333649992518	0.00383438099019556	0.00280168967048607	0.00339725721872589	0.00285806357904243	0.00284339837627277	0.00367452027718718	0.004804080893096	0.00441196037409937	0.00456155260672423	0.00261468999143773	0.00410525840124038	0.00322215020685578	0.0035328023044282	0.00371244932632423	0.00355722225691589	0.00288864192688607	0.00365491590876321	0.00307424718377706	0.0032552511372319	0.00229486089000491	0.00315772870653212	0.0027750974183208	0.00272499062573481	0.00233601584092342	0.00325213159692931	0.00290523045463264	0.00198402085435798
0.0646666666666667	0.00241925256865605	0.00258232133544193	0.00339146067609543	0.00461989444785832	NA	0.00445539092712643	0.00358325254377885	0.00492362680581739	0.00288252363270085	0.0046865569434325	0.0043114954208402	0.00411787563459951	0.00598084374973495	0.00213843774212603	0.0033308198226753	0.00371844359688308	0.00255711753744314	0.00362064822834201	0.00327469701461297	0.00366907928685342	0.00457123158131152	0.00293833689846254	0.00386290183523223	0.00282446924437947	0.00341957974264491	0.00288271544364769	0.00286518129628997	0.00370674891345361	0.00483221134279153	0.00444534681970084	0.0045915402292162	0.00263528462545608	0.00413623863746593	0.00324842168145915	0.00355513075858381	0.00373646606203669	0.00358931073934808	0.00291183993908615	0.00368064062089852	0.00309550857295239	0.00327627842341452	0.00231179804818556	0.00317917882811277	0.00279826314910171	0.00275093265796433	0.00235699299540574	0.00327698056201475	0.00292550661933596	0.00199845430817224
0.0653333333333333	0.00244565940596903	0.00260725940793465	0.00341991751174266	0.00465633371356423	NA	0.00448449782819074	0.00361433827185273	0.00496870660477833	0.00290407939423415	0.00471560307752343	0.0043401209786096	0.00415019993426931	0.00603007614521406	0.0021645950705966	0.00335399013834007	0.00375179783386777	0.00257881161289802	0.00364738099411344	0.0032977827566669	0.00369417107832694	0.00460826965699835	0.00296354384342167	0.00389163167426588	0.00284743282277053	0.00344204752091682	0.00290756952711684	0.00288712708166517	0.00373924998783553	0.00486050416259212	0.00447897793367534	0.00462172045708877	0.00265604111984854	0.00416744824975527	0.00327489648101243	0.00357759802719672	0.0037606321890329	0.00362168277797506	0.00293521998750564	0.00370653836683859	0.003116912330057	0.00329743969407788	0.00232885742481494	0.00320077159124564	0.00282161992200631	0.00277711034441413	0.00237815531783535	0.00330201481671742	0.00294592388572652	0.00201299273134292
0.066	0.00247235022513839	0.00263243626966807	0.00344860551542001	0.0046930447076471	NA	0.00451378892159293	0.00364567952890368	0.00501414592343404	0.00292579146626831	0.00474482427896821	0.00436893293512953	0.00418276659069917	0.00607969328023867	0.00219106723237472	0.00337731728306974	0.00378543999319965	0.00260068128709604	0.00367430459333451	0.00332102869306133	0.00371943053082489	0.00464559477871349	0.00298895892499096	0.00392057198829567	0.00287058186879051	0.00346466147621179	0.00293262734380979	0.00290923689366376	0.00377202563869793	0.0048889602590473	0.00451285539187343	0.00465209446885757	0.00267696073958894	0.00419888886449329	0.00330157603552348	0.0036002049439109	0.0037849485704662	0.00365434076477608	0.00295878343620535	0.00373261021687822	0.0031384593524009	0.00331873577890767	0.00234603986502606	0.00322250790385219	0.0028451692664592	0.00280352564382196	0.00239950438336569	0.00332723567688904	0.00296648322813347	0.00202763688656748
0.0666666666666667	0.00249932797458004	0.00265785415701279	0.00347752644704503	0.00473002924330627	NA	0.00454326530104322	0.00367727821366305	0.00505994698865556	0.00294766091790023	0.00477422154312165	0.00439793245373075	0.00421557727006955	0.006129697837661	0.00221785787793495	0.00340080226278154	0.00381937237049826	0.00262272786533294	0.00370142030164147	0.00334443589775875	0.00374485871387446	0.0046832089809835	0.00301458374392063	0.00394972426800637	0.00289391785675966	0.00348742253670381	0.00295789041744394	0.00293151190103867	0.00380507801854833	0.00491758054336728	0.00454698087990385	0.0046826634494931	0.00269804475939279	0.00423056211842421	0.00332846178318066	0.00362295234700338	0.0038094160737502	0.00368728710971476	0.00298253165849591	0.00375885724684957	0.00316015054228182	0.00334016751241305	0.00236334621931121	0.00324438867909474	0.00286891272322075	0.00283018052830251	0.00242104177944987	0.00335264446678175	0.00298718562747286	0.00204238754206932
0.0673333333333333	0.00252659563069983	0.00268351532605348	0.00350668207810806	0.00476728914296441	NA	0.00457292806588123	0.00370913623612086	0.0051061120337839	0.00296968882469362	0.00480379587027566	0.00442712070430851	0.00424863364802788	0.00618009251393587	0.00224497069630757	0.00342444608913623	0.00385359727649343	0.00264495266102807	0.00372872940205457	0.00336800545136646	0.00377045670317125	0.00472111430999717	0.00304041991156838	0.00397909001381852	0.00291744227226415	0.00351033163609776	0.00298336028112451	0.00295395328006733	0.00383840929408721	0.00494636593144169	0.0045813560931645	0.00471342859044624	0.00271929446378929	0.00426246965869818	0.00335555517037478	0.00364584107940522	0.00383403557057171	0.00372052424083123	0.00300646603698572	0.0037852805381382	0.00318198680700491	0.00336173573395053	0.00238077734354947	0.00326641483539947	0.00289285184445298	0.00285707698339179	0.00244276910591609	0.00337824251908797	0.00300803207128957	0.00205724547163752
0.068	0.00255415619809324	0.00270942205273212	0.00353607419171959	0.00480482623827461	NA	0.0046027783210944	0.00374125551755169	0.00515264329856364	0.00299187626870692	0.00483354826567492	0.00445649886334984	0.00428193740971582	0.0062308800191058	0.00227240941538189	0.00344824977956172	0.00388811703706986	0.00266735699575322	0.00375623318500553	0.00339173844116938	0.00379622558060621	0.00475931282363146	0.00306646904994482	0.00400867073593867	0.00294115661223345	0.00353338971365662	0.00300903847737461	0.00297656221458877	0.00387202164625773	0.00497531734385814	0.00461598273687321	0.00474439108967362	0.00274071114719398	0.00429461314291763	0.00338285765172085	0.00366887198872252	0.00385880793690365	0.00375405460433389	0.00303058796362883	0.00381188117769887	0.00320396905890238	0.00338344128774791	0.00239833409903435	0.00328858729647954	0.00291698819378535	0.00288421700809077	0.00246468797504314	0.00340403117498034	0.0030290235537994	0.00207221145466682
0.0686666666666667	0.00258201270974466	0.00273557663299145	0.00356570458265737	0.00484264237012689	NA	0.00463281717733633	0.00377363799054005	0.00519954302907549	0.00301422433852114	0.00486347973953244	0.0044860681139608	0.00431549024979623	0.00628206307678453	0.00230017780220889	0.00347221435727668	0.0039229339933107	0.00268994219926137	0.00378393294836488	0.00341563596116299	0.00382216643429277	0.00479780659147683	0.00309273279175869	0.0040384679544097	0.00296506238501795	0.00355659771422856	0.00303492655816493	0.00299933989604067	0.00390591727029498	0.00500443570592093	0.00465086252609806	0.00477555215166299	0.00276229611398173	0.00432699423918357	0.00341037069007941	0.00369204592725738	0.00388373405301786	0.00378788066469064	0.00305489883977287	0.00383866025807137	0.00322609821535317	0.00340528502292836	0.00241601735250144	0.00331090699135803	0.00294132334638067	0.00291160261490832	0.00248680001163592	0.00343001178415159	0.00305016107593141	0.00208728627619782
0.0693333333333333	0.00261016822722624	0.00276198138291867	0.00359557505741325	0.00488073938865403	NA	0.00466304575094498	0.00380628559900502	0.00524681347766771	0.00303673412926775	0.00489359130704501	0.00451582964589375	0.00434929387247971	0.0063336444241387	0.00232827966330309	0.00349634085131416	0.00395805050154029	0.00271270960951508	0.00381182999746918	0.00343969911208611	0.00384828035859387	0.00483659769486193	0.0031192127804619	0.00406848319916107	0.002989161110467	0.00357995658827422	0.00306102608494313	0.00302228752349646	0.00394009837577445	0.00503372194766969	0.00468599718578743	0.0048069129874586	0.00278405067856026	0.00435961462614172	0.00343809575657764	0.00371536375202899	0.00390881480349786	0.00382200490471969	0.003079400076207	0.00386561887739609	0.00324837519880254	0.00342726779353444	0.00243382797615611	0.00333337485439106	0.00296585888900093	0.0029392358299034	0.00250910685310097	0.00345618570485437	0.0030714456453705	0.00210247072695754
0.07	0.00263862584089638	0.00278863863888932	0.00362568743423962	0.00491911915323669	NA	0.00469346516396091	0.00383920029822438	0.00529445690288645	0.00305940674265638	0.00492388398840865	0.0045457846555745	0.00438334999155098	0.00638562681186776	0.00235671884494358	0.00352063029654517	0.00399346893336572	0.00273566057271478	0.00383992564514809	0.00346392900145392	0.00387456845414901	0.00487568822687764	0.00314591067029433	0.00409871801005913	0.00301345432000727	0.00360346729189391	0.00308733862866291	0.00304540630370235	0.00397456718665995	0.00506317700389801	0.00472138845079963	0.00483847481468641	0.00280597616544419	0.00439247599302841	0.00346603433063011	0.00373882632479469	0.00393405107725159	0.00385642982567982	0.00310409309320982	0.00389275813942959	0.00327080093678165	0.00344939045855228	0.00245176684770128	0.00335599182529075	0.00299059642007307	0.00296711869272655	0.00253161014952212	0.00348255430394106	0.00309287827660016	0.00211776560340021
0.0706666666666667	0.00266738867009753	0.00281555075771137	0.0036560435431956	0.00495778353250795	NA	0.0047240765441453	0.00387238405485804	0.00534247556940491	0.00308224328700267	0.0049543588088339	0.00457593434612948	0.00441766033039476	0.00643801300418204	0.002385499233474	0.00354508373370219	0.00402919167571762	0.00275879644332668	0.00386822121175137	0.00348832674359085	0.00390103182790126	0.00491508029240035	0.00317282812632848	0.0041291739369575	0.00303794355672153	0.00362713078685491	0.00311386576981267	0.00306869745111447	0.00400932594135081	0.00509280181417207	0.00475703806593226	0.00487023885757939	0.00282807390932942	0.00442558003971639	0.00349418789995915	0.00376243451207101	0.00395944376752401	0.00389115794736006	0.00312897932059727	0.00392007915355991	0.00329337636192712	0.00347165388193579	0.00246983485036521	0.00337875884914828	0.00301553754975473	0.00299525325666055	0.00255431156373605	0.00350911895690355	0.00311445999094546	0.00213317170774838
0.0713333333333333	0.00269645986335358	0.0028427201167694	0.00368664522619283	0.00499673440435704	NA	0.00475488102499795	0.00390583884697081	0.00539087174795149	0.00310524487725586	0.00498501679856112	0.00460627992741286	0.00445222662202145	0.00649080577877908	0.00241462475560136	0.00356970220940268	0.0040652211308897	0.00278211858411057	0.0038967180251757	0.00351289345966357	0.00392767159312436	0.00495477600811471	0.00319996682451381	0.00415985253974741	0.00306263037542766	0.00365094804061873	0.00314060909844388	0.00309216218793595	0.00404437689272845	0.00512259732284932	0.00479294778595106	0.00490220634700267	0.00285034525516822	0.00445892847676046	0.00352255796061498	0.00378618918515487	0.00398499377190969	0.00392619180816888	0.00315406019777052	0.0039475830348219	0.00331610241200055	0.0034940589326309	0.00248803287292937	0.00340167687645687	0.00304068390000002	0.00302364158866031	0.00257721277140792	0.00353588104791297	0.00313619181661628	0.00214868984803428
0.072	0.00272584259856639	0.00287014911416895	0.00371749433704098	0.00503597365593249	NA	0.00478587974577521	0.00393956666405454	0.00543964771523669	0.0031284126350265	0.00501585899287565	0.00463682261603358	0.00448705060909232	0.00654400792681795	0.00244409937869365	0.00359448677617253	0.00410155971657741	0.00280562836614731	0.00392541742089134	0.00353763027771395	0.00395448886944971	0.00499477750253553	0.00322732845172089	0.00419075538840799	0.00308751634275813	0.00367492002636847	0.00316757021419901	0.00311580174415397	0.00407972230820212	0.00515256447909707	0.00482911937561852	0.00493437852047869	0.00287279155824456	0.00449252302544283	0.00355114601699544	0.00381009122014468	0.00401070199236531	0.00396153396522274	0.00317933717376388	0.00397527090391231	0.00333898002990795	0.00351660648459988	0.00250636180975634	0.00342474686313479	0.00306603710462508	0.00305228576939196	0.00260031546110698	0.00356284196985938	0.00315807478875068	0.0021643208381415
0.0726666666666667	0.00275554008321179	0.00289784016888093	0.00374859274149278	0.00507550318364444	NA	0.00481707385150774	0.00397356950704961	0.00548880575387904	0.00315174768861402	0.0050468864321229	0.00466756363538242	0.0045221340439445	0.00659762225289178	0.00247392711107601	0.00361943849246948	0.00413820986591538	0.00282932716886601	0.0039543207419687	0.0035625383326921	0.00398148478289339	0.00503508691602907	0.00325491470578533	0.00422188406305671	0.00311260303723969	0.00369904772303615	0.00319475072633918	0.00313961735757687	0.00411536446975407	0.0051827042369111	0.00486555460972199	0.00496675662221224	0.00289541418425013	0.00452636541781839	0.00357995358186535	0.00383414149796149	0.00403656933522214	0.003997186994434	0.00320481170729263	0.00400314388720476	0.00336201016371926	0.00353929741684573	0.00252482256081772	0.00344796977054834	0.00309159880937369	0.00308118789327109	0.00262362133438212	0.00359000312439138	0.0031801099494586	0.00218006549784694
0.0733333333333333	0.00278555555453456	0.00292579572088611	0.00377994231728885	0.00511532489316634	NA	0.00484846449301823	0.00400784938836564	0.00553834815232976	0.00317525117303424	0.00507810016172338	0.00469850421565889	0.00455747868861545	0.00665165157499829	0.00250411200232544	0.00364455842270648	0.00417517402751382	0.00285321638007105	0.00398342933910475	0.00358761876648936	0.00400866046588315	0.00507570640083355	0.00328272729555136	0.00425324015399969	0.00313789204937355	0.0037233321153301	0.00322215225377131	0.0031636102738712	0.00415130567398384	0.00521301755513429	0.00490225527310144	0.00499934190311553	0.00291821450936068	0.00456045739675973	0.00360898217637557	0.00385834090437023	0.00406259671119834	0.00403315349059821	0.00323048526680083	0.00403120311676463	0.00338519376668769	0.0035621326134366	0.00254341603172213	0.00347134656553482	0.00311737067198275	0.00311035006850014	0.00264713210583748	0.00361736592195572	0.00320229834786567	0.00219592465286306
0.074	0.00281589227974273	0.00295401823131964	0.00381154495420197	0.00515544069943589	NA	0.004880052826939	0.00404240833190159	0.0055882772047964	0.00319892423004687	0.00510950123218763	0.00472964559389821	0.0045930863148672	0.00670609872450836	0.0025346581435637	0.00366984763727506	0.00421245466549378	0.00287729739596879	0.00401274457064923	0.00361287272797135	0.00403601705728546	0.00511663812107892	0.00331076794091531	0.00428482526178203	0.00316338498171575	0.0037477741937623	0.00324977642507503	0.00318778174659879	0.00418754823215189	0.00524350539747523	0.0049392231606768	0.0050321356208331	0.00294119392031301	0.0045948007160019	0.00363823333008168	0.00388269033000087	0.00408878503541132	0.00406943606748071	0.00325635933050916	0.00405944973036377	0.00340853179726912	0.00358511296353028	0.00256214313374324	0.00349487822042546	0.00314335436224764	0.003139774417105	0.00267084950320793	0.00364493178183681	0.00322464104015732	0.00221189913488043
0.0746666666666667	0.00284655355620076	0.00298251018261554	0.00384340255408103	0.00519585252665517	NA	0.00491184001572955	0.00407724837306509	0.00563859521116528	0.00322276800818288	0.00514109069913103	0.00476098901399809	0.00462895870421009	0.00676096654613268	0.00256556966774852	0.00369530721256855	0.00425005425952122	0.00290157162119395	0.00404226780263073	0.003638301373011	0.0040635557024324	0.0051578842528059	0.00333903837286864	0.00431664099723816	0.00318908344895799	0.00377237495467585	0.00327762487852902	0.00321213303725376	0.00422409447022235	0.00527416873252673	0.00497646007747482	0.00506513903976673	0.00296435381448231	0.00462939714018702	0.00366770858096223	0.00390719067036968	0.00411513522738991	0.00410603735790249	0.00328243538646259	0.00408788487149505	0.00343202521914142	0.00360823936139873	0.00258100478384783	0.00351856571306839	0.0031695515620875	0.00316946307497053	0.00269477526743458	0.00367270213219613	0.00324713908962305	0.00222798978161054
0.0753333333333333	0.00287754271162182	0.0030112740786512	0.0038755170308946	0.0052365623082901	NA	0.00494382722769388	0.0041123715587911	0.00568930447692286	0.00324678366277187	0.00517286962328859	0.00479253572674557	0.00466509764792618	0.00681625789788627	0.00259685074996278	0.00372093823100533	0.0042879753048399	0.00292604046883578	0.00407200040878268	0.00366390586452161	0.0040912775531487	0.00519944698398423	0.00336754033354082	0.00434868898154214	0.00321498907800867	0.00379713540027234	0.00330569926213709	0.00323666541529957	0.00426094672890502	0.00530500853378447	0.00501396783865564	0.00509835343110025	0.00298769559996008	0.00466424844490865	0.0036974094754367	0.00393184282590048	0.00414164821108655	0.00414296001382535	0.00330871493257816	0.00411650968938678	0.00345567500122369	0.0036315127064527	0.00260000190472386	0.00354241002685148	0.00319596396561035	0.00319941819187541	0.0027189111527401	0.00370067841011167	0.00326979356670093	0.00224419743682898
0.076	0.00290886310425886	0.0030403124448918	0.00390789031077404	0.0052775719870691	NA	0.00497601563699784	0.00414777994755974	0.00574040731307592	0.00327097235596931	0.00520483907052959	0.00482428698984373	0.00470150494709233	0.00687197565105102	0.00262850560770155	0.00374674178105202	0.00432622031230303	0.00295070536046391	0.00410194377056903	0.00368968737248987	0.00411918376777856	0.00524132851453012	0.00339627557624189	0.00438097084625794	0.00324110350807438	0.0038220565386393	0.00333400123365372	0.00326138015820596	0.00429810736369656	0.00533602577966549	0.00505174826953872	0.00513178007282433	0.00301122069563251	0.00469935641675587	0.00372733756838304	0.00395664770194589	0.00416832491488935	0.00418020670643625	0.00333519947669255	0.00414532533901705	0.00347948211769553	0.00365493390326632	0.00261913542480863	0.00356641215072529	0.00322259327917811	0.00322964193152586	0.00274325892670414	0.00372886206161723	0.00329260554902237	0.00226052295041881
0.0766666666666667	0.00294051812309451	0.00306962782853461	0.00394052433205614	0.00531888351498094	NA	0.00500840642368632	0.00418347560941347	0.00579190603607066	0.00329533525678374	0.00523700011187214	0.00485624406793833	0.0047381824126027	0.00692812269013608	0.00266053850115686	0.00377271895724659	0.00436479180840374	0.00297556772615391	0.00413209927720989	0.00371564707400894	0.00414727551121268	0.00528353105632294	0.0034252458655047	0.00441348823338968	0.00326742839074158	0.00384713938377766	0.00336253246060931	0.00328627855148598	0.00433557874492078	0.00536722145352677	0.0050898032056285	0.0051654202497611	0.00303493053125936	0.00473472285335712	0.0037574944231548	0.00398160620880861	0.00419516627163407	0.00421778012623083	0.00336189053660973	0.00417433298112777	0.00350344754801621	0.00367850386160188	0.00263840627831695	0.00359057307922587	0.00324944122147148	0.0032601364715885	0.00276782037033848	0.0037572545417416	0.003315576121457	0.00227696717841436
0.0773333333333333	0.00297251118802975	0.00309922279865317	0.00397342104532538	0.00536049885327188	NA	0.00504100077370025	0.00421946062597343	0.0058438029677106	0.00331987354110388	0.00526935382349765	0.00488840823264437	0.00477513186519104	0.00698470191283621	0.00269295373350005	0.00379887086022139	0.00440369233530415	0.00300062900451253	0.00416246832570691	0.00374178615331149	0.00417555395491503	0.00532605683322107	0.00345445297712686	0.00444624279543184	0.00329396539005873	0.00387238495562917	0.00339129462033487	0.00331136188873283	0.0043733632577681	0.00539859654368368	0.00512813449263944	0.0051992752535888	0.00305882654755333	0.00477034956342383	0.00378788161159789	0.00400671926176274	0.00422217321861604	0.0042556829830962	0.00338878964014845	0.00420353378223871	0.00352757227694381	0.00370222349643451	0.00265781540526932	0.00361489381249761	0.00327650952355457	0.00329090400372225	0.00279259727816221	0.00378585731454777	0.00333870637615787	0.00229353098304523
0.078	0.00300484575007112	0.00312909994634137	0.00400658241345567	0.00540241997244192	NA	0.00507379987889364	0.004255737090455	0.00589610043507342	0.00334458839172568	0.0053019012867652	0.00492078076257267	0.00481235513545241	0.0070417162299879	0.00272575565116143	0.00382519859672617	0.00444292445086325	0.00302589064270264	0.00419305232086853	0.00376810580180272	0.00420402027694977	0.00536890808107688	0.00348389869821236	0.00447923619541944	0.00332071618261867	0.00389779428010387	0.00342028939998631	0.00333663147165686	0.00441146330233408	0.00543015204342854	0.00516674398652075	0.00523334638286628	0.00308291019625997	0.00480623836679371	0.00381850071406689	0.00403198778107508	0.00424934669760199	0.00429391800639272	0.0034158983251897	0.00423292891466129	0.00355185729455428	0.00372609372797699	0.00267736375152018	0.00363937535631605	0.00330379992893943	0.00332194673360915	0.00281759145827673	0.00381467185317192	0.00336199741260683	0.00231021523278061
0.0786666666666667	0.00303752529151655	0.00315926188485714	0.00404001041165167	0.00544464885224031	NA	0.00510680493705035	0.00429230710768265	0.00594880077042659	0.00336948099837924	0.00533464358822577	0.00495336294335624	0.00484985406386456	0.00709916856552335	0.0027589486441072	0.00385170327965105	0.00448249072866339	0.00305135409646786	0.004223852675335	0.00379460721809342	0.00423267566200804	0.00541208704775096	0.0035135848272129	0.00451247010697813	0.00334768245764129	0.00392336838910754	0.00344951849656831	0.00336208861012233	0.00444988129365712	0.00546188895104903	0.00520563355348044	0.00526763494305745	0.00310718294023802	0.0048423910944738	0.00384935331944104	0.00405741269202645	0.00427668765484181	0.00433248794503495	0.00344321813972409	0.00426251955651224	0.00357630359626045	0.00375011548170461	0.00269705226878614	0.00366401872211061	0.00333131419365039	0.00335326688098424	0.00284280473244062	0.00384369963986244	0.00338545033766008	0.00232702080237399
0.0793333333333333	0.00307055332613962	0.0031897112497661	0.00407370702748958	0.00548718748166019	NA	0.00514001715190084	0.00432917279410384	0.00600190631114189	0.00339455255775569	0.00536758181963647	0.00498615606767664	0.00488763050080884	0.00715706185642224	0.00279253714611341	0.00387838602804928	0.00452239375803539	0.00307702083015685	0.00425487080960326	0.00382129160803299	0.00426152130143472	0.00545559599312538	0.00354351317396886	0.00454594621437427	0.00337486591705654	0.00394910832056919	0.00347898361695772	0.00338773462218428	0.00448861966175515	0.00549380826984665	0.00524480507000907	0.00530214224655564	0.0031316462535403	0.00487880958868322	0.00388044102513969	0.00408299492493302	0.00430419704108018	0.00437139556757166	0.00347075064189915	0.00429230689172707	0.00360091218283106	0.00377428968838006	0.00271688191467429	0.00368882492698733	0.00335905408628816	0.00338486667966441	0.00286823893614438	0.00387294216601873	0.00340906626559399	0.00234394857290805
0.08	0.00310393339937217	0.00322045069908482	0.00410767426095744	0.00553003785893244	NA	0.00517343773313873	0.00436633627780222	0.0060554193996088	0.00341980427353397	0.00540071707797451	0.00501916143529025	0.00492568630659067	0.0072153990526612	0.00282652563503669	0.00390524796716016	0.00456263614408231	0.0031028923167473	0.00428610815205158	0.00384816018474239	0.00429055839325521	0.00549943718911617	0.00357368555974993	0.00457966621256489	0.00340226827558778	0.00397501511846845	0.00350868647792639	0.00341357083412525	0.00452768085166139	0.00552591100815518	0.00528426042290283	0.00533686961270785	0.0031563016214951	0.00491549570289561	0.0039117654371374	0.00410873541516768	0.00433187581156817	0.00441064366226481	0.00349849740006651	0.00432229211007346	0.00362568406040962	0.00379861728407836	0.0027368536527105	0.00371379499375157	0.00338702138809368	0.00341674837757606	0.00289389591868503	0.00390240093223	0.00343284631815115	0.00236099943183996
0.0806666666666667	0.00313766908848512	0.00325148291342372	0.00414191412449489	0.00557320199151861	NA	0.00520706789643729	0.00440379969850995	0.00610934238314675	0.00344523735640747	0.00543405046545121	0.00505238035305442	0.00496402335145955	0.00727418311716105	0.00286091863308173	0.00393229022843168	0.00460322050770173	0.00312897003786952	0.00431756613896401	0.00387521416864723	0.00431978814220215	0.0055436129196848	0.00360410381729536	0.00461363180724764	0.00342989126083533	0.00400108983286309	0.00353862880616372	0.00343959858049203	0.00456706732345914	0.00555819817935897	0.00532400150928623	0.00537181836783894	0.00318115054078805	0.00495245130188122	0.00394332816997862	0.00413463510318136	0.00435972492607471	0.00445023503716763	0.00352645999282903	0.00435247640716434	0.00365062024053326	0.00382309921021185	0.00275696845236776	0.00373892995093063	0.0034152178930118	0.00344891423678185	0.00291977754324048	0.00393207744831387	0.00345679162458658	0.00237817427304695
0.0813333333333333	0.00317176400276757	0.00328281059612969	0.00417642864303247	0.0056166818961031	NA	0.00524090886346575	0.00444156520761914	0.00616367761391614	0.00347085302411062	0.00546758308952579	0.0050858141349536	0.00500264351562864	0.00733341702573175	0.00289572070706516	0.0039595139495432	0.00464414948560661	0.00315525548382974	0.00434924621455465	0.00390245478751062	0.00434921175974201	0.00558812548084888	0.00363476979085389	0.00464784471491064	0.00345773661336045	0.00402733351991642	0.00356881233829849	0.00346581920413228	0.00460678155231557	0.00559067080191139	0.00536403023663411	0.00540698984527571	0.00320619451954453	0.00498967826174877	0.00397513084679182	0.00416069493452441	0.00438774534889799	0.00449017252020149	0.0035546400090878	0.00438286098447093	0.00367572174015154	0.00384773641355522	0.00277722728909453	0.00376423083279638	0.00344364540775468	0.00348136653350623	0.00294588568694377	0.00396197323335494	0.00348090332171416	0.00239547399687221
0.082	0.00320622178370386	0.00331443647342824	0.0042112198540303	0.00566047959858437	NA	0.00527496186190553	0.00447963496819251	0.00621842744882837	0.00349665250144539	0.00550131606291911	0.00511946410212528	0.00504154868929383	0.00739310376701487	0.00293093646867567	0.003986920274428	0.00468542573034465	0.00318175015363304	0.00438114983099167	0.00392988327646618	0.00437883046410178	0.0056329771806918	0.00366568533622329	0.00468230666288221	0.00348580608676946	0.00405374724192472	0.00359923882092037	0.00349223405623114	0.00464682602851451	0.00562332989935314	0.00540434852279332	0.00544238538537086	0.00323143507741253	0.00502717846998684	0.00400717509930333	0.00418691585986798	0.00441593804887678	0.00453045895923183	0.00358303904808902	0.00441344704933554	0.00370098958164515	0.00387252984627059	0.00279763114434311	0.0037896986793878	0.00347230575186488	0.00351410755815985	0.00297222224095705	0.00399208981574312	0.00350518255395332	0.00241289951017106
0.0826666666666667	0.00324104610514862	0.00334636329456522	0.00424628980751624	0.00570459713406531	NA	0.00530922812546624	0.00451801115497303	0.00627359424945459	0.00352263702030759	0.00553525050362723	0.00515333158288588	0.00508074077265236	0.00745324634242386	0.00296657057473028	0.00401451035329581	0.00472705191031613	0.00320845555500588	0.00441327844842112	0.00395750087805093	0.00440864548029552	0.00567817033937154	0.00369685232078953	0.00471701938938055	0.00351410144779829	0.00408033206734466	0.00362991001060082	0.00351884449634774	0.00468720325748811	0.00565617650033049	0.00544495829600361	0.00547800633552691	0.00325687374564609	0.00506495382550506	0.00403946256785055	0.00421329883502535	0.00444430399940157	0.00457109722214293	0.00361165871947082	0.00444423581498418	0.00372642479284458	0.00389748046593259	0.00281818100559803	0.0038153345365335	0.00350120075777824	0.00354713961536284	0.00299878911054541	0.004022428733212	0.00352963047337591	0.00243045172635752
0.0833333333333333	0.00327624067349964	0.00337859383194801	0.00428164056612349	0.00574903654684273	NA	0.0053437088939017	0.00455669595439283	0.00632918038193337	0.00354880781971322	0.00556938753493496	0.00518741791275654	0.00512022167592094	0.00751384776608178	0.00300262772742635	0.00404228534265518	0.00476903070979021	0.00323537320441835	0.00444563353499057	0.00398530884223814	0.00443865804015084	0.00572370728912847	0.00372827262356545	0.00475198464356334	0.0035426244763972	0.00410708907082074	0.00366082767391352	0.00354565189245168	0.00472791575984758	0.0056892116386136	0.00548586149491815	0.00551385405021993	0.00328251206718918	0.00510300623867479	0.00407199490139484	0.00423984482097337	0.00447284417842576	0.00461209019691141	0.00364050064330986	0.00447522850053904	0.00375202840704869	0.00392258923555355	0.00283887786640448	0.00384113945587421	0.00353033227088638	0.00358046502396692	0.00302558821515042	0.00405299153287688	0.0035542482397533	0.00244813156545114
0.084	0.00331180922786853	0.00341113088128617	0.00431727420512753	0.00579379989039591	NA	0.0053784054130256	0.00459569156458108	0.00638518821687721	0.00357516614582452	0.00560372828542913	0.00522172443448879	0.00515999331935342	0.00757491106475661	0.00303911267458928	0.0040702464053358	0.00481136482891964	0.00326250462710592	0.00447821656687245	0.00401330842647021	0.00446886938233545	0.00576959037429213	0.00375994813522922	0.00478720418557715	0.00357137696581583	0.00413401933321259	0.00369199358745426	0.0035726576209594	0.00476896607141268	0.0057224363531147	0.00552706006862333	0.00554992989102323	0.00330835159676015	0.00514133763136957	0.00410477375753386	0.00426655478387375	0.00450155956847663	0.00465344079167872	0.00366956645016789	0.00450642633103073	0.00377780146304326	0.0039478571236087	0.0028597227263967	0.00386711449488512	0.00355970214959892	0.00361408611707628	0.00305262148846342	0.00408377977127286	0.00357903702060364	0.00246593995412414
0.0846666666666667	0.00334775554024896	0.00344397726173153	0.00435319281248256	0.0058388892273743	NA	0.00541331893472726	0.00463500019537098	0.00644162012927789	0.00360171325197605	0.0056382738890119	0.0052562524980901	0.00520005763325783	0.00763643927779411	0.0030760302099156	0.00409839471051074	0.00485405698375382	0.00328985135709094	0.00451102902828716	0.00404150089569145	0.00449928075238348	0.00581582195128716	0.00379188075816221	0.00482267978660685	0.00360036072268853	0.0041611239416224	0.00372340953786026	0.00359986306677048	0.00481035674324019	0.0057558516879063	0.00556855597665808	0.00558623522663092	0.00333439390093664	0.00517994993700503	0.00413780080251343	0.00429342969509452	0.00453045115666624	0.00469515193482224	0.00369885778113814	0.00453783053741039	0.00380374500511936	0.00397328510406137	0.00288071659132642	0.0038932607168983	0.00358931226540538	0.00364800524206725	0.00307989087849858	0.00411479501439263	0.00360399799123941	0.00248387782574893
0.0853333333333333	0.00338408341568244	0.00347713581601758	0.00438939848885728	0.00588430662958416	NA	0.00544845071698702	0.00467462406830585	0.00649847849841072	0.00362845039870057	0.00567302548491381	0.00529100346084934	0.0052404165580131	0.00769843545704813	0.00311338517321126	0.00412673143371859	0.00489710990625028	0.0033174149372036	0.00454407241152605	0.00406988752238083	0.00452989340272188	0.00586240438863805	0.0038240724064865	0.00485841322892481	0.0036295775671199	0.0041884039894222	0.003755077321829	0.00362726962330387	0.00485209034165124	0.00578945869223931	0.00561035118903255	0.0056227714328813	0.00336064055824102	0.00521884510057859	0.00417107771123892	0.00432047053123135	0.00455951993470227	0.00473722657502514	0.00372837628789155	0.00456944235656154	0.00382986008309179	0.00399887415638827	0.00290186047309133	0.00391957919112494	0.0036191645029367	0.00368222476060671	0.00310739834766561	0.00414603883772421	0.00362913233481514	0.00250194612044591
0.086	0.00342079669242147	0.00351060941059815	0.00442589334766996	0.00593005417797441	NA	0.00548380202389162	0.00471456541664424	0.00655576570773757	0.00365537885375482	0.00570798421770678	0.00532597868736209	0.00528107204408504	0.00776090266680837	0.00315118245062481	0.00415525775688548	0.00494052634428439	0.00334519691910265	0.004577348216974	0.00409846958658469	0.00456070859269672	0.00590934006697298	0.00385652500610195	0.00489440630594	0.00365902933277067	0.0042158605762812	0.00378699874613644	0.00365487869253403	0.00489416944825743	0.00582325842056115	0.00565244768624609	0.00565953989278026	0.00338709315922635	0.00525802507870857	0.00420460616728614	0.00434767827412894	0.0045887668988987	0.00477966768134496	0.00375812363272286	0.00460126303131178	0.0038561477523173	0.00402462526560484	0.00292315538976349	0.00394607099267764	0.00364926076002637	0.00371674704866927	0.00313514587284226	0.00417751282628845	0.00365444124237532	0.0025201457851316
0.0866666666666667	0.00345789924208994	0.00354440093578546	0.00446267951512302	0.00597613396262143	NA	0.0055193741256494	0.00475482648536403	0.00661348414480884	0.00368249989214519	0.00574315123731695	0.00536117954955585	0.00532202605204202	0.0078238439837256	0.00318942697487533	0.00418397486834705	0.00498430906165744	0.00337319886329558	0.00461085795313186	0.0041272483759494	0.00459172758859938	0.00595663137902662	0.00388924049472283	0.00493066082224697	0.00368871786694375	0.00424349480819302	0.00381917562765471	0.00368269168502696	0.00493659665998578	0.00585725193253379	0.00569484745930479	0.00569654199652441	0.00341375330656287	0.00529749183967298	0.00423838786291175	0.00437505391090239	0.00461819305018641	0.00482247824328075	0.00378810148859656	0.00463329381044432	0.00388260907371285	0.00405053942229051	0.00294460236561779	0.00397273720259254	0.00367960294777119	0.00375157449655307	0.00316313544544641	0.00420921857467645	0.00367992591290255	0.00253847777356714
0.0873333333333333	0.00349539496984075	0.00357851330588715	0.00449975913023679	0.00602254808271292	NA	0.00555516829860526	0.00479540953116564	0.00667163620116419	0.0037098147961532	0.00577852769903736	0.0053966074267151	0.00536328055256987	0.0078872624967342	0.00322812372547482	0.00421288396287025	0.00502846083810293	0.00340142233915843	0.00464460313663859	0.00415622518575394	0.00462295166369273	0.00600428072964176	0.00392222082191397	0.00496717859367467	0.00371864503067058	0.00427130779750296	0.00385160979336917	0.00371071001997613	0.00497937458910249	0.00589144029305179	0.0057375525097382	0.00573377914152414	0.00344062261512493	0.00533724736344787	0.00427242449906308	0.00440259843395857	0.00464779939412368	0.00486566127083887	0.00381831153919262	0.00466553594870922	0.0039092451137737	0.00407661762261417	0.00296620243116045	0.00399957890785143	0.00371019299059166	0.00378670950889433	0.00319136907150786	0.00424115768708673	0.00370558755336591	0.00255694304640705
0.088	0.00353328781451038	0.00361294945934268	0.00453713434488271	0.00606929864653078	NA	0.00559118582525558	0.00483631682247413	0.00673022427223224	0.00373732485536087	0.00581411476354055	0.00543226370550623	0.00540483752648644	0.0079511613069721	0.00326727772894477	0.00424198624167511	0.00507298446929103	0.00342986892495521	0.00467858529229315	0.00418540131894249	0.0046543820982372	0.00605229053577001	0.00395546794912645	0.00500396144733513	0.00374881269879773	0.00429930066293518	0.00388430308039497	0.00373893512523836	0.00502250586323541	0.00592582457226021	0.0057805648496155	0.00577125273242663	0.00346770271207853	0.00537729364174523	0.00430671778538751	0.00443031284101744	0.00467758694090657	0.00490921979459735	0.00384875547895212	0.00469799070683451	0.00393605694459144	0.00410286086835951	0.00298795662315742	0.00402659720140379	0.00374103282629182	0.00382215450468051	0.00321984877173976	0.00427333177736228	0.00373142737876948	0.00257554257124841
0.0886666666666667	0.00357158174877036	0.00364771235885866	0.00457480732381572	0.00611638777143299	NA	0.0056274279942629	0.00487755063944041	0.00678925075722902	0.00376503136667598	0.00584991359689097	0.00546814978000239	0.00544669896475549	0.00801554352769798	0.0033068940590267	0.00427128291245633	0.00511788276683129	0.00345854020785681	0.00471280595307613	0.00421477808615685	0.00468602017951683	0.00610066322647131	0.00398898384973279	0.00504101122167194	0.00377922276007367	0.00432747452961984	0.0039172573359929	0.00376736843736954	0.00506599312539534	0.00596040584557255	0.00582388650156098	0.00580896418113859	0.00349499523696933	0.00541763267805036	0.00434126944024128	0.00445819813513344	0.00470755670537917	0.00495315686576861	0.00387943501312261	0.00473065935153706	0.00396304564387195	0.00412927016695046	0.00300986598466286	0.00405379318218876	0.00377212440611882	0.00385791191726215	0.0032485765816097	0.00430574246902739	0.00375744661220115	0.00259427732268027
0.0893333333333333	0.00361028077927552	0.00368280499154321	0.00461278024470609	0.00616381758383451	NA	0.00566389610047042	0.00491911327394132	0.00684871805905535	0.00379293563435717	0.00588592537055724	0.00550426705170808	0.0054888668685	0.00808041228420579	0.00334697783688633	0.00430077518940483	0.00516315855827349	0.00348743778395958	0.00474726666017109	0.00424435680576887	0.00471786720186514	0.00614940124291234	0.00402277050906167	0.00507832976650861	0.00380987711723587	0.00435583052912022	0.00395047441758474	0.00379601140166021	0.00510983903399588	0.00599518519368861	0.00586751949876885	0.00584691490684894	0.00352250184181114	0.00545826648765887	0.00437608119069779	0.00448625532471678	0.00473770970704379	0.00499747555626089	0.00391035185780335	0.00476354315553325	0.00399021229495328	0.00415584653147671	0.00303193156504761	0.00408116795515699	0.00380346969482181	0.00389398419436321	0.00327755455141032	0.00433839139532429	0.00378364648488153	0.00261314828233351
0.09	0.00364938894680886	0.00371823036903939	0.00465105529817032	0.00621159021918715	NA	0.00570059144491641	0.0049610070295787	0.00690862858419302	0.0038210389700388	0.0059221512614243	0.00554061692958373	0.00553134324901496	0.00814577071373654	0.00338753423131124	0.00433046429322911	0.00520881468710655	0.00351656325830333	0.00478196896298561	0.00427413880391279	0.00474992446669106	0.00619850703836385	0.00405682992443213	0.00511591894309677	0.003840777687098	0.00438436979945977	0.00398395619276786	0.00382486547217113	0.00515404626287214	0.00603016370261223	0.00591146588501733	0.00588510633605135	0.00355022419117499	0.00549919709771313	0.0044111547725553	0.0045144854235548	0.00476804697007093	0.00504217895873783	0.00394150773999034	0.00479664339754943	0.00401755798682335	0.00418259098071917	0.00305415442002762	0.00410872263129252	0.00383507067071053	0.00393037379809013	0.00330678474632959	0.00437128019924963	0.0038100282362132	0.00263215643893096
0.0906666666666667	0.00368891032642284	0.00375399152765741	0.00468963468780152	0.00625970782195842	NA	0.00573751533484833	0.00500323422167743	0.0069689847425999	0.00384934269275581	0.00595859245180541	0.00557720083007002	0.00557413012777956	0.00821162196538715	0.0034285684589016	0.00436035145117652	0.00525485401275553	0.00354591824488896	0.00481691441917214	0.00430412541451752	0.00478219328250462	0.00624798307819678	0.00409116410518724	0.00515378062416406	0.00387192640063749	0.00441309348514912	0.00401770453932936	0.00385393211176862	0.00519861750129801	0.00606534246366914	0.0059557277146821	0.00592353990256661	0.0035781639622787	0.00554042654723823	0.00444649193034414	0.00454288945083325	0.0047985695233093	0.00508727018667663	0.00397290439762107	0.00482996136233215	0.00404508381413769	0.00420950453917549	0.00307653561169238	0.00413645832763444	0.00386692932571326	0.00396708320493927	0.0033362692465206	0.00440441053359074	0.00383659311383003	0.00265130278833788
0.0913333333333333	0.0037288490275771	0.00379009152850573	0.00472852063019882	0.00630817254560928	NA	0.0057746690837369	0.00504579717728235	0.00702978894760385	0.0038778481289683	0.00599525012945393	0.0056140201771121	0.00561722953646876	0.0082779692000167	0.00347008578425376	0.00439043789705448	0.00530127941057671	0.00357550436669563	0.00485210459464839	0.00433431797933875	0.00481467496494273	0.00629783183987725	0.00412577507272727	0.005191916693962	0.00390332520308312	0.00444200273721302	0.0040517213452594	0.00388321279215981	0.00524355545400203	0.00610072257352452	0.00600030705274896	0.00596221704756487	0.00360632284507694	0.00558195688717742	0.00448209441733333	0.00457146843115761	0.00482927840029551	0.00513275237442438	0.00400454357961916	0.00486349834065815	0.00407279087723698	0.00423658823708563	0.00309907620853336	0.00416437616729857	0.0038990476654343	0.00400411490580304	0.00336601014717096	0.00443778406096161	0.00386334237364677	0.00267058833361281
0.092	0.00376920919427228	0.00382653345762093	0.00476771535499615	0.00635698655257094	NA	0.00581205401128986	0.0050886982351541	0.00709104361579552	0.00390655661258598	0.00603212548757504	0.00565107640218367	0.00566064351696427	0.00834481559014959	0.00351209152013636	0.00442072487125143	0.00534809377185062	0.00360532325569738	0.00488754106361761	0.00436471784799114	0.00484737083679468	0.00634805581296038	0.00416066486054229	0.00523032904831351	0.00393497605400301	0.00447109871321722	0.004086008508764	0.00391270899392778	0.00528886284118196	0.00613630513420071	0.00604520597482579	0.00600113921958768	0.00363470254235183	0.00562379018042705	0.0045179639955366	0.00460022339457431	0.00486017463926383	0.00517862867725276	0.00403642704593872	0.00489725562934421	0.00410068028216448	0.00426384311045742	0.00312177728547241	0.00419247727949902	0.00393142770921087	0.00404147140597439	0.00339600955857162	0.00447140245383878	0.00389027727990885	0.0026900140850587
0.0926666666666667	0.00380999500517995	0.0038633204260963	0.00480722110489017	0.00640615201422052	NA	0.00584967144346567	0.00513193974576389	0.00715275116692003	0.00393546948499248	0.0060692197248372	0.00568837094431082	0.0057043741213649	0.00841216431987599	0.00355459102765876	0.00445121362075777	0.00539530000377306	0.00363537655287932	0.00492322540858847	0.00439532637798023	0.00488028222802771	0.00639865749908287	0.00419583551424424	0.00526901959466031	0.00396688092739261	0.00450038257729533	0.0041205679382771	0.00394242220656655	0.00533454239851786	0.00617209125309474	0.00609042656715382	0.00604030787456997	0.00366330476980404	0.00566592850187092	0.0045541024357179	0.00462915537659204	0.0048912592831557	0.00522490227141093	0.00406855656760844	0.00493123453125664	0.00412875314068349	0.00429127020109215	0.0031446399238902	0.00422076279956963	0.00396407149016945	0.00407915522514988	0.00342626960618532	0.00450526739459686	0.00391739910524235	0.00270958106027447
0.0933333333333333	0.00385121067376836	0.00390045557020902	0.00484704013566735	0.00645567111085564	NA	0.00588752271248688	0.00517552407128708	0.00721491402376749	0.00396458809506945	0.00610653404538358	0.00572590525009577	0.00574842341199628	0.00848001858474919	0.00359758971643137	0.00448190539918664	0.00544290102944404	0.00366566590825338	0.00495915922039459	0.00442614493473441	0.00491341047581237	0.00644963941195436	0.00423128909159839	0.00530799025211001	0.00399904181176306	0.00452985550017549	0.00415540155247196	0.00397235392851588	0.00538059687718372	0.0062080820429958	0.00613597092661802	0.00607972447586175	0.00369213125614445	0.0057083739384141	0.00459051151739623	0.00465826541820298	0.00492253337962916	0.00527157635417656	0.00410093392677554	0.00496543635532065	0.00415701057029453	0.00431887055661021	0.00316766521165453	0.00424923386898537	0.00399698105528147	0.00411716889743109	0.00345679243071441	0.00453938057554398	0.00394470913070419	0.00272929028420684
0.094	0.00389286044842401	0.00393794205154594	0.00488717471623027	0.00650554603166793	NA	0.00592560915685347	0.00521945358559569	0.00727753461206238	0.00399391379922048	0.00614406965884313	0.00576368077374044	0.00579279346142002	0.00854838159168014	0.00364109304471758	0.0045128014667945	0.00549089978785461	0.00369619298087341	0.00499534409821385	0.00445717489163672	0.00494675692454788	0.00650100407734762	0.00426702766255427	0.00534724295148311	0.00403146071022955	0.00455951865920716	0.00419051128027196	0.00400250566719597	0.00542702904385764	0.00624427862210268	0.00618184116075687	0.00611939049424972	0.00372118374318629	0.00575112858901615	0.00462719302884997	0.00468755456590395	0.00495399798106815	0.00531865414390503	0.00413356091674934	0.00499986241652941	0.00418545369425252	0.00434664523047672	0.00319085424314876	0.00427789163538363	0.00403015846541847	0.00415551497132456	0.00348758018816822	0.00457374369895684	0.0039722086458325	0.0027491427892026
0.0946666666666667	0.00393494861256868	0.00397578305712787	0.00492762712862307	0.00655577897471546	NA	0.00596393212135585	0.00526373067424971	0.00734061536035185	0.00402344796139489	0.00618182778034172	0.00580169897706976	0.00583748635244209	0.00861725655882882	0.00368510651957705	0.00454390309050168	0.00553929923387151	0.00372695943884991	0.00503178164958734	0.00448841763005652	0.00498032292588726	0.00655275403308739	0.004303053309276	0.00538677963535955	0.00406413964059996	0.00458937323838763	0.00422589906086056	0.00403287893904202	0.0054738416807305	0.00628068211404113	0.00622803938777119	0.0061593074079787	0.00375046398593778	0.00579419456472381	0.00466414876712053	0.00471702387171768	0.00498565414459169	0.0053661388800767	0.0041664393420447	0.00503451403595295	0.00421408364158382	0.00437459528202717	0.00321420811930009	0.00430673725258536	0.00406360579540651	0.00419419600974002	0.00351863504992981	0.00460835847711559	0.0039998989486972	0.00276913961506111
0.0953333333333333	0.00397747948477195	0.00401398179953221	0.00496839966805599	0.00660637214689396	NA	0.00600249295708773	0.00530835773448728	0.00740415869989289	0.00405319195311123	0.00621980963051288	0.0058399613295549	0.00588250417812064	0.00868664671549274	0.00372963569699996	0.00457521154391268	0.00558810233821974	0.0037579669593642	0.00506847349043793	0.00451987453938114	0.00501410983876248	0.00660489182903801	0.00433936812617195	0.00542660225812521	0.0040970806354637	0.00461942042838862	0.00426156684369067	0.00406347526953857	0.00552103758551302	0.00631729364788113	0.00627456773653231	0.00619947670277286	0.00377997375269535	0.00583757398870301	0.00470138053801543	0.00474667439321389	0.0050175029320629	0.00541403382334214	0.00419957101842508	0.00506939254074669	0.00424290154710319	0.00440272177649308	0.00323772794760791	0.00433577188061619	0.00409732513407999	0.00423321458998704	0.00354995920282216	0.00464322663233849	0.00402778134595076	0.00278928180908728
0.096	0.00402045741885892	0.00405254151701403	0.00500949464292908	0.00665732776390704	NA	0.00604129302145881	0.00535333717521359	0.00746816706453826	0.00408314715348074	0.00625801643550853	0.00587846930833624	0.00592784904177315	0.00875655530199221	0.00377468618203193	0.0046067281073364	0.00563731208746273	0.00378921722868202	0.00510542124508859	0.00455154701704732	0.00504811902940941	0.00665742002708972	0.00437597421992392	0.00546671278601806	0.00413028574228051	0.00464966142658265	0.00429751658849324	0.00409429619325369	0.0055686195714414	0.00635411435815407	0.00632142834658933	0.00623989987185682	0.00380971482513734	0.00588126899627031	0.00473889015611072	0.00477650719353049	0.00504954541009787	0.00546234225556542	0.00423295777294539	0.00510449926415991	0.00427190855143055	0.00443102578502774	0.00326141484217206	0.00436499668572736	0.00413131858433471	0.00427257330376999	0.00358155484917373	0.00467834989701622	0.00405585715287918	0.00280957042614483
0.0966666666666667	0.00406388680401301	0.00409146547362533	0.00505091437485494	0.00670864805023516	NA	0.00608033367820719	0.0053986714169887	0.00753264289062152	0.00411331494923044	0.00629644942700944	0.00591722439824618	0.00597352305698286	0.0088269855695526	0.00382026362888915	0.00463845406780618	0.00568693148398041	0.00382071194216667	0.0051426265462803	0.00458343646857259	0.00508235187139272	0.00671034120114365	0.00441287370951551	0.00550711319717398	0.00416375702346965	0.00468009743706945	0.00433375026528516	0.00412534325387305	0.00561659046728123	0.00639114538486994	0.00636862336817556	0.00628057841597647	0.00383968899841819	0.00592528173492366	0.00477667944475282	0.00480652334139461	0.0050817826500745	0.00551106747986524	0.00426660144399453	0.00513983554554373	0.00430110580100769	0.00445950838473187	0.00328526992372108	0.00439441284041662	0.00416558826318024	0.00431227475718132	0.00361342420688344	0.00471373001364601	0.00408412769345314	0.00283000652870989
0.0973333333333333	0.00410777206487367	0.00413075695933253	0.0050926611986806	0.0067603352391035	NA	0.00611961629741163	0.00544436289201408	0.00759758861684072	0.00414369673472615	0.00633510984223556	0.00595622809183172	0.00601952834760455	0.0088979407801834	0.00386637374106358	0.00467039071909967	0.00573696354594491	0.00385245280429152	0.00518009103518964	0.00461554430758651	0.00511680974563059	0.0067636579370955	0.00445006872626	0.00554780548167239	0.00419749655649902	0.00471072967070218	0.00437026985437638	0.00415661800423374	0.00566495311732983	0.0064283878735343	0.00641615496221421	0.00632151384341975	0.00386989808126325	0.00596961436437259	0.00481475023605965	0.00483672391114371	0.00511421572814101	0.00556021282065391	0.00430050388133763	0.00517540273035907	0.00433049444811485	0.00448817065867931	0.00330929431964043	0.00442402152344893	0.00420013630179155	0.00435232157069312	0.00364556950948495	0.00474936873486539	0.00411259430037934	0.0028505911869251
0.098	0.00415211766162875	0.00417041929013203	0.00513473746250844	0.00681239157244862	NA	0.00615914225550356	0.00549041404411789	0.00766300668414111	0.00417429391199526	0.00637399892395612	0.0059954818893769	0.0060658670477696	0.0089694242065541	0.00391302227141764	0.0047025393617586	0.00578741130729387	0.00388444152865202	0.00521781636144601	0.00464787195586178	0.0051514940404194	0.00681737283281785	0.0044875614138275	0.0055887916415816	0.00423150643397453	0.00474155934511363	0.0044070773463763	0.00418812200635795	0.00571371038141697	0.00646584297516527	0.00646402530032307	0.00636270767003707	0.00390034389606393	0.00601426905656761	0.0048531043709212	0.00486710998274662	0.00514684572522451	0.00560978162367421	0.00433466694615796	0.00521120217018421	0.0043600756508872	0.0045170136959428	0.00333348916400067	0.00445382391987716	0.00423496484555986	0.00439271637914694	0.00367799300621026	0.00478526782348574	0.00414125831515203	0.00287132547865383
0.0986666666666667	0.00419692809010146	0.00421045580816384	0.00517714552771609	0.00686481930088398	NA	0.00619891293527891	0.00553682732873902	0.00772889953559672	0.00420510789074925	0.00641311792049959	0.00603498729892495	0.00611254130189035	0.0090414391318669	0.00396021502226818	0.00473490130310834	0.00583827781770146	0.00391667983797715	0.00525580418314854	0.00468042084334523	0.00518640615145815	0.00687148849814108	0.00452535392827145	0.00563007369100374	0.00426578876372952	0.00477258768474223	0.00444417474219941	0.00421985683148641	0.00576286513490386	0.00650351184631042	0.00651223656481844	0.0064041614192617	0.0039310282789736	0.00605924799572904	0.00489174369899934	0.0048976826418245	0.0051796737270393	0.00565977725603391	0.00436909251109858	0.00524723522272211	0.00438985057333105	0.00454603859161966	0.0033578555975856	0.00448382122106254	0.00427007605414265	0.00443346183174178	0.00371069696205264	0.00482142905252553	0.00417012108810474	0.00289221048953503
0.0993333333333333	0.00424220788183164	0.00425086988182307	0.00521988776897547	0.00691762068366424	NA	0.00623892972590966	0.00558360521290993	0.00779526961629078	0.00423614008840606	0.00645246808576339	0.00607474583630027	0.00615955326466376	0.00911398884972606	0.00400795784545923	0.00476747785727729	0.00588956614254688	0.00394916946414026	0.00529405616688252	0.00471319240818863	0.00522154748187291	0.00692600755483295	0.0045634484380544	0.00567165365611947	0.00430034566891433	0.00480381592085804	0.00448156405307012	0.00425182406011173	0.00581242026868044	0.00654139564906356	0.00656079094871815	0.00644587662212981	0.00396195308000378	0.00610455337837508	0.00493067007872706	0.0049284429796718	0.00521270082409503	0.00571020310623801	0.00440378246030361	0.00528350325180749	0.00441982038534018	0.00457524644685754	0.00338239476792035	0.00451401462469507	0.00430547210151293	0.00447456059202034	0.00374368365782879	0.00485785420524322	0.00419918397846218	0.00291324731303826
0.1	0.00428796160415121	0.00429166490586931	0.0052629665742707	0.00697079798864833	NA	0.00627919402295521	0.0056307501752381	0.0078621193731951	0.00426739193011218	0.00649205067922349	0.0061147590251302	0.00620690510107431	0.0091870766640041	0.00405625664242331	0.00480027034521613	0.00594127936288051	0.00398191214816935	0.00533257398773557	0.00474618809677941	0.00525691944224104	0.0069809326365767	0.00460184712407313	0.00571353357523237	0.0043351792880859	0.00483524529158857	0.00451924730052681	0.00428402528201139	0.00586237868916094	0.00657949555108141	0.00660969065574361	0.00648785481730041	0.003993120163121	0.00615018741334913	0.00496988537730694	0.00495939209327723	0.00524592811170478	0.00576106258421865	0.00443873868945918	0.00532000762741365	0.00444998626271176	0.00460463836888017	0.00340710782929942	0.00454440533481378	0.00434115517600754	0.00451601533785344	0.0037769553902403	0.00489454507516986	0.00422844835439234	0.00293443705051914
0.100666666666667	0.00433419386025356	0.00433284430153378	0.00530638434491507	0.00702435349226137	NA	0.00631970722837354	0.00567826470588621	0.00792945125504833	0.00429886484876453	0.00653186696594371	0.00615502839686655	0.0062545989863962	0.00926070588870451	0.00410511736423071	0.00483328009471689	0.00599342057538743	0.00401490964025678	0.00537135932931335	0.00477940936377116	0.00529252345061527	0.00703626638894778	0.00464055217968309	0.00575571549881293	0.00437029177529754	0.00486687704194453	0.00455722651642515	0.00431646209628068	0.00591274331827768	0.00661781272560021	0.006658937900321	0.00653009755107502	0.00402453140634409	0.00619615232184649	0.00500939147070902	0.00499053108534456	0.00527935668999295	0.0058123591213625	0.00447396310583402	0.00535674972565896	0.00448034938716238	0.00463421547101307	0.00343199594281472	0.0045749945618269	0.00437712748037468	0.00455782876142248	0.00381051447193425	0.00493150346614142	0.00425791559305874	0.0029557808112752
0.101333333333333	0.00438090928925671	0.00437441151662409	0.00535014349556697	0.00707828947945526	NA	0.00636047075053203	0.00572615130655106	0.00799726771223311	0.00433056028503216	0.0065719182165849	0.00619555549080686	0.00630263710619476	0.00933487984782123	0.00415454601162649	0.00486650844043178	0.00604599289234849	0.0040481636997683	0.00541041388375494	0.00481285767211409	0.00532836093254769	0.00709201146938909	0.00467956581072201	0.00579820148954223	0.00440568530018869	0.0048987124238454	0.00459550374294046	0.00434913611136529	0.00596351709347301	0.00665634835145226	0.00670853490758154	0.00657260637741717	0.00405618870184206	0.00624245033744015	0.00504919024366794	0.00502186106431347	0.00531298766390294	0.00586409617053574	0.00450945762831972	0.00539373092881315	0.00451091094634373	0.00466397887270935	0.00345706027638348	0.00460578352253178	0.00441339123182043	0.00460000356920013	0.0038443632315631	0.00496873119233069	0.00428758708067288	0.00297727971260209
0.102	0.00442811256626004	0.0044163700256266	0.00539424645424473	0.00713260824366808	NA	0.0064014860042182	0.00577441249044108	0.00806557119665213	0.00436247968737761	0.00661220570741386	0.0062363418541155	0.00635102165632711	0.00940960187519469	0.00420454863505474	0.00489995672389197	0.00609899944159875	0.00408167609525157	0.00544973935174772	0.00484653449308516	0.00536443332111357	0.00714817054718475	0.00471889023553289	0.00584099362235526	0.0044413620480748	0.00493075269614495	0.00463408103256944	0.00438204894509375	0.00601470296768949	0.00669510361308229	0.00675848391336073	0.00661538285797163	0.0040880939560324	0.00628908370610592	0.00508928358967932	0.00505338314438037	0.00534682214320479	0.00591627720610646	0.00454522418747061	0.00543095262530323	0.00454167213385833	0.0046939296995754	0.00348230200477616	0.00463677344013481	0.00444994866205441	0.00464254248192905	0.00387850401384364	0.00500623007827899	0.0043174642125469	0.00299893487985012
0.102666666666667	0.00447580840239436	0.00445872332980625	0.00543869566234037	0.00718731208678224	NA	0.00644275441065004	0.0058230507822525	0.00813436416160315	0.00439462451207812	0.00665273072031211	0.00627738904184448	0.00639975484294208	0.00948487531436436	0.00425513133466966	0.00493362629352603	0.00615244336648329	0.004115448604444	0.00548933744254199	0.00488044130631823	0.005400742056935	0.00720474630343244	0.00475852768498611	0.00588409398448387	0.00447732422003725	0.00496299912465655	0.00467296044813086	0.00441520222470962	0.00606630390935816	0.0067340797005638	0.00680878716419672	0.00665842856208346	0.00412024908967998	0.00633605468624677	0.00512967341099557	0.00508509844551908	0.00538086124250255	0.00596890572396446	0.0045812647255432	0.00546841620971922	0.00457263414927494	0.00472406908339665	0.00350772230964429	0.00466796554427114	0.00448680201733442	0.0046854482345986	0.00391293917961518	0.00504400195892738	0.00434754839314634	0.00302074744648123
0.103333333333333	0.00452400154486514	0.00450147495730373	0.00548349357463228	0.0072424033190813	NA	0.00648427739748624	0.00587206871814418	0.00820364906165288	0.00442699622324654	0.00669349454278437	0.00631869861695401	0.0064488388824793	0.0095607035184179	0.00430630026033312	0.00496751850467828	0.00620632782581033	0.00414948301427994	0.00552920987396506	0.00491457959983386	0.00543728858820443	0.00726174143101412	0.00479848040250094	0.00592750467549934	0.00451357403301325	0.0049954529821784	0.0047121440627656	0.00444859758690344	0.00611832290238493	0.00677327780961523	0.00685944691732764	0.0067017450668168	0.00415265603799639	0.00638336554871628	0.0051703616186208	0.00511700809350155	0.00541510608124159	0.00602198524153831	0.00461758119653535	0.00550612308281951	0.00460379819814393	0.00475439816216331	0.00353332237954825	0.00469936107102418	0.00452395355851005	0.00472872357641968	0.00394767110589677	0.00508204867964763	0.00437784103614312	0.00304271855412633
0.104	0.00457269677698864	0.00454462846322995	0.00552864265929681	0.00729788425920554	NA	0.00652605639883607	0.00592146884571102	0.00827342835250979	0.00445959629285197	0.0067344984679669	0.00636027215033281	0.00649827600166756	0.00963708984983675	0.00435806161159809	0.00500163471962692	0.00626065599380174	0.00418378112089731	0.00556935837243493	0.00494895087006908	0.00547407437070806	0.0073191586345653	0.00483875064406607	0.00597122780735448	0.00455011371988588	0.00502811554851862	0.0047516339599357	0.00448223667784445	0.00617076294613499	0.00681269914161608	0.00691046544068795	0.00674533395697344	0.00418531675073985	0.00643101857684134	0.00521135013230513	0.00514911321991844	0.00544955778371565	0.00607551929780978	0.0046541755662249	0.00554407465153595	0.00463516549201251	0.00478491808009607	0.00355910340998497	0.00473096126294514	0.00456140556106535	0.00477237127079748	0.00398270218594353	0.00512037209627274	0.00440834356446871	0.00306484935264296
0.104666666666667	0.00462189891822083	0.00458818742975766	0.0055741453979186	0.00735375723410624	NA	0.00656809285526904	0.00597125372395598	0.00834370449089594	0.00449242620074023	0.00677574379463557	0.00640211122081821	0.00654806843752226	0.00971403768033825	0.00441042163767777	0.00503597630760194	0.00631543106004063	0.00421834472964349	0.00560978467297363	0.00498355662190686	0.00551110086784896	0.00737700063044276	0.00487934067825952	0.00601526550442548	0.00458694552957404	0.00506098811052014	0.00479143223342257	0.00451612115321202	0.00622362705541538	0.0068523449036229	0.00696184501290373	0.00678919682511116	0.0042182331923156	0.00647901606644396	0.00525264088053825	0.00518141496219974	0.00548421747907378	0.00612951145332539	0.004691049812208	0.00558227232897872	0.0046667372484397	0.00481562998767187	0.00358506660341561	0.00476276736907218	0.00459916031516034	0.00481639409530223	0.00401803482930206	0.00515897407512719	0.00443905741036741	0.00308714100017346
0.105333333333333	0.00467161282417865	0.00463215546621012	0.00562000428549991	0.00741002457899859	NA	0.00661038821382434	0.0060214259232607	0.00841447993441758	0.00452548743465395	0.00681723182721373	0.00644421741521586	0.00659821843734219	0.00979155039071408	0.00446338663739968	0.00507054464480284	0.00637065622941627	0.00425317565508061	0.00565049051922005	0.00501839836870546	0.00554836955067019	0.00743527014669063	0.0049202527862676	0.00605961990355318	0.00462407172712246	0.00509407196208549	0.00483154098732433	0.0045502526782269	0.00627691826045543	0.00689221630838514	0.00701358792328705	0.00683333527156179	0.00425140734187676	0.00652736032586227	0.00529423580054209	0.00521391446363523	0.00551908630132712	0.00618396529020509	0.00472820592393697	0.00562071753444074	0.00469851469101125	0.00484653504164957	0.00361121316929307	0.00479478064494961	0.0046372201256715	0.00486079484163785	0.00405367146186483	0.00519785649305671	0.00446998401544985	0.00310959466320334
0.106	0.00472184338665369	0.00467653620914673	0.00566622183046859	0.00746668863731336	NA	0.0066529439280199	0.00607198802535459	0.00848575714143484	0.00455878149025246	0.00685896387577985	0.00648659232831932	0.00664872825870535	0.00986963137066519	0.00451696295914445	0.00510534111441616	0.00642633472206614	0.00428827572099012	0.00569147766344231	0.00505347763232757	0.00558588189787758	0.00749396992300496	0.00496148926190313	0.00610429315408397	0.00466149459379169	0.00512736840420144	0.00487196233605229	0.00458463292768211	0.00633063960688525	0.00693231457436094	0.00706569647182915	0.00687775090444906	0.0042848411934258	0.00657605367597054	0.00533613683826296	0.00524661287339499	0.00555416538935548	0.00623888441214808	0.00476564590275767	0.00565941169340192	0.00473049904935435	0.00487763440509563	0.00363754432408957	0.00482700235264679	0.00467558731223103	0.00490557631560854	0.0040896145259236	0.00523702123745771	0.0045011248307466	0.00313221151662022
0.106666666666667	0.00477259553361781	0.00472133332244545	0.00571280055468501	0.00752375176064712	NA	0.00669576145786137	0.00612294262328263	0.00855753857093032	0.0045923098711314	0.00690094125607491	0.00652923756292928	0.00669960016946402	0.00994828401863299	0.00457115700076879	0.00514036710663277	0.006482469773315	0.00432364676037676	0.00573274786654975	0.00508879594316921	0.0056236393958625	0.00755310271069658	0.0050030524116228	0.00614928741791029	0.00469921642714804	0.00516087874496342	0.00491269840432643	0.00461926358597361	0.00638479415571216	0.00697264092573275	0.00711817296919269	0.00692244533970616	0.00431853675591638	0.00662509845019843	0.00537834594836272	0.00527951134654973	0.00558945588691376	0.00629427244443548	0.00480337176194652	0.00569835623753305	0.00476269155915216	0.00490892924740984	0.00366406129132402	0.00485943376077694	0.00471426420926507	0.00495074133708321	0.00412586648022174	0.00527647020630628	0.00453248131676203	0.00315499274377302
0.107333333333333	0.00482387422922057	0.00476655049738204	0.00575974299344763	0.00758121630871123	NA	0.00673884226985062	0.0061742923213715	0.00862982668237656	0.004626074088842	0.0069431652895096	0.00657215472987249	0.00675083644773892	0.0100275117416269	0.0046259752095121	0.00517562401866494	0.00653906463361123	0.00435929061547175	0.00577430289810439	0.00512435484018846	0.00566164353872429	0.00761267127265243	0.00504494455454365	0.00619460486951057	0.00473723954115352	0.00519460429959981	0.00495375132717004	0.00465414634713071	0.006439384983295	0.00701319659242284	0.0071710197367028	0.00696742020109307	0.00435249605335581	0.00667449699454919	0.00542086509420926	0.00531261104409114	0.0056249589426382	0.00635013303393012	0.00484138552674702	0.00573755260469935	0.00479509346215824	0.00494042074435096	0.00369076530158937	0.00489207614451576	0.00475325316603063	0.00499629273995776	0.00416242980000559	0.00531620530818684	0.00456405494352819	0.00317793953653165
0.108	0.0048756844737782	0.00481219145270582	0.0058070516954974	0.00763908464927932	NA	0.00678218783699412	0.00622603973519435	0.00870262393560261	0.00466007566291012	0.00698563730317123	0.00661534544802047	0.00680243938191257	0.0101073179550483	0.00468142408188631	0.00521111325476321	0.00659612256845994	0.00439520913773531	0.00581614453633202	0.00516015587093395	0.00569989582829266	0.00767267838329518	0.00508716802245868	0.0062402476959888	0.00477556626625571	0.00522854639049611	0.0049951232499034	0.00468928291484616	0.00649441518131634	0.0070539828101087	0.00722423910633713	0.00701267712021364	0.00438672112490794	0.00672425166761699	0.0054636962478662	0.00534591313295214	0.00566067571005243	0.006406469849073	0.00487968923440573	0.00577700223896372	0.00482770600621072	0.00497211007806235	0.0037176575925799	0.00492493078561984	0.00479255654665131	0.00504223337211515	0.00419930697707459	0.00535622846232032	0.00459584719065899	0.00320105309534698
0.108666666666667	0.0049280313037539	0.00485825993471187	0.00585472922302084	0.00769735915813352	NA	0.00682579963881095	0.00627818749153404	0.00877593279065938	0.00469431612085499	0.00702835862983042	0.00665881134430782	0.00685441127062172	0.0101877060825103	0.00473751016354844	0.00524683622623304	0.0066536468583533	0.00443140418785854	0.00585827456813269	0.00519620059157315	0.00573839777414978	0.00773312682854113	0.00512972515985162	0.0062862180971135	0.00481419894947759	0.00526270634721879	0.00503681632813656	0.00472467500250592	0.00654988785675251	0.00709500082023831	0.00727783342071472	0.00705821773653229	0.00442121402499656	0.00677436484060328	0.00550684139008175	0.00537941878602705	0.00569660734757336	0.00646328657987671	0.0049182849342079	0.00581670659058972	0.00486053044524635	0.00500399843709761	0.00374473940911837	0.00495799897244497	0.00483217673015179	0.00508856609538331	0.00423650051983037	0.00539654159859187	0.00462785954740441	0.00322433462931127
0.109333333333333	0.00498091979172919	0.00490475971730978	0.00590277815165189	0.00775604221900923	NA	0.0068696791613406	0.00633073822834482	0.00884975570768417	0.0047287969982076	0.00707133060794756	0.00670255405375033	0.00690675442274897	0.0102686795556545	0.0047942400491554	0.00528279435145116	0.00671164079869766	0.00446787763576443	0.00590069478909083	0.00523249056692041	0.00577715089365222	0.00779401940575651	0.00517261832391071	0.00633251828535635	0.00485313995450722	0.0052970855065391	0.00507883272776102	0.00476032433321871	0.00660580613184147	0.00713625187004528	0.00733180503308378	0.0071040436973906	0.00445597682340933	0.00682483889733211	0.00555030251027678	0.00541312918219174	0.00573275501851692	0.00652058693791543	0.00495717468751249	0.00585666711604411	0.00489356803931441	0.00503608701644617	0.00377201200318309	0.0049912819999642	0.00487211611049095	0.00513529378549075	0.00427401295332469	0.00543714665757827	0.00466009351270497	0.00324778535621901
0.11	0.00503435504636605	0.0049516946020884	0.00595120107047232	0.00781513622353848	NA	0.00691382789715039	0.00638369459471249	0.00892409514676399	0.00476351983852889	0.00711455458167904	0.00674657521946271	0.00695947115741338	0.0103502418139629	0.00485162038220039	0.0053189890558818	0.0067701076997376	0.0045046313606083	0.00594340700348481	0.00526902737046475	0.00581615671195276	0.00785535892371197	0.00521584988454168	0.0063791504859301	0.00489239166178743	0.00533168521245661	0.00512117462494064	0.00479623263984515	0.00666217314404841	0.00717773721256383	0.00738615630730827	0.00715015665802349	0.00449101160540212	0.00687567623426456	0.00559408160653211	0.00544704550632359	0.00576911989110351	0.00657837465631163	0.00499636056778669	0.00589688527799918	0.00492682005459031	0.00506837701755889	0.00379947663393493	0.0050247811697857	0.00491237709659374	0.00518241933201984	0.00431184681930605	0.00547804559057472	0.00469255059524623	0.00327140650262812
0.110666666666667	0.00508834221235964	0.00499906841837687	0.00600000058201096	0.00787464357119188	NA	0.00695824734534269	0.00643705925081299	0.00899895356779798	0.00479848619342747	0.0071580319008831	0.00679087649267606	0.00701256380396032	0.010432396304567	0.00490965785483056	0.00535542177209258	0.00682905088647685	0.00454166725077738	0.00598641302429603	0.00530581258439744	0.00585541676202187	0.0079171482025354	0.00525942222437964	0.00642611693682614	0.00493195646860531	0.00536650681622257	0.00516384420610142	0.0048324016650267	0.00671899204602913	0.00721945810664366	0.00744088961785338	0.00719655828157515	0.00452632047180398	0.00692687926051202	0.00563818068557491	0.00548116894932151	0.00580570313846337	0.00663665348971941	0.00503584466064002	0.00593736254533469	0.00496028776338915	0.00510086964837355	0.00382713456774419	0.00505849779017055	0.00495296211238156	0.00522994563835791	0.00435000467626525	0.00551924035962132	0.00472523231351355	0.00329519930392153
0.111333333333333	0.00514288647038124	0.00504688502330156	0.00604917930224144	0.00793456666921917	NA	0.00700293901156177	0.00649083486786943	0.00907433343035875	0.00483369762257719	0.0072017639211256	0.0068354595327549	0.00706603470195026	0.0105151464820523	0.00496835920764532	0.00539209393977018	0.006888473698596	0.00457898720388972	0.00602971467321751	0.00534284779963934	0.00589493258466909	0.00797939007366292	0.00530333773880018	0.00647341988885141	0.00497183678918165	0.00540155167636306	0.00520684366792036	0.00486883316121413	0.00677626600559111	0.00726141581696466	0.00749600734976976	0.00724325023911469	0.00456190553912246	0.00697845039784846	0.00568260176276431	0.00551550070812581	0.00584250593864173	0.0066954272143042	0.00507562906385777	0.00597810039313942	0.00499397244417903	0.00513356612334042	0.00385498707821742	0.00509243317605018	0.00499387359680132	0.00527787562164591	0.00438848909947954	0.00556073293752899	0.00475814019584687	0.00331916500436922
0.112	0.00519799303701125	0.00509514830183886	0.0060987398605786	0.00799490793258827	NA	0.00704790440800036	0.00654502412810749	0.0091502371935528	0.00486915569373424	0.00724575200368541	0.00688032600721407	0.00711988620114675	0.010598495808259	0.00502773122947471	0.00542900700573582	0.00694837949036695	0.00461659312679224	0.00607331378066196	0.00538013461586789	0.00593470572856416	0.00804208737978817	0.00534759883592939	0.00652106160566481	0.00501203505476016	0.00543682115870194	0.00525017521731325	0.0049055288906958	0.00683399820565223	0.00730361161405152	0.00755151189867658	0.00729023420965151	0.00459776893964947	0.00703039208072174	0.00572734686207613	0.00555004198573792	0.0058795294746037	0.00675469962771901	0.00511571588743396	0.0060191003027125	0.00502787538159415	0.0051664676634477	0.00388303544622404	0.00512658864904371	0.00503511400385303	0.00532621221272466	0.00442730268105556	0.0056025253079049	0.00479127578049577	0.00334330485719062
0.112666666666667	0.00525366716466197	0.00514386216686369	0.00614868489987345	0.00805566978392288	NA	0.00709314505340598	0.00659962972470922	0.00922666731587987	0.00490486198275404	0.00728999751555957	0.00692547759173507	0.00717412066150339	0.0106824477520791	0.00508778075713733	0.00546616242396035	0.00700877163056408	0.00465448693555815	0.00611721218576932	0.00541767464154396	0.00597473775025791	0.0081052429748097	0.00539220793665297	0.006569044363813	0.00505255371369662	0.00547231663638362	0.00529384107142152	0.0049424906256255	0.00689219184419717	0.00734604677428814	0.0076074056707434	0.00733751188015029	0.00463391282156766	0.00708270675626361	0.00577241801608678	0.0055847939912402	0.0059167749342391	0.00681447454907693	0.00515610725360371	0.00606036376156429	0.0050619978664477	0.00519957549624703	0.00391128095992297	0.00516096553747503	0.00507668580261584	0.00537495835607883	0.00446644802997087	0.00564461946517753	0.00482464061567449	0.00336762012461744
0.113333333333333	0.00530991414148971	0.00519303055919355	0.00619901707640678	0.00811685465343865	NA	0.00713866247308681	0.00665465436176526	0.00930362625509131	0.0049408180736077	0.00733450182946819	0.00697091597018222	0.00722874045314982	0.0107670057892489	0.00514851467517737	0.00550356165557925	0.00706965350237214	0.00469267055548344	0.00616141173641376	0.00545546949393836	0.00601503021420298	0.00816885972377659	0.00543716747462427	0.00661737045276563	0.00509339523154778	0.0055080394898955	0.00533784345759797	0.00497972014804999	0.00695085013423138	0.00738872257993187	0.00766369108267069	0.00738508494554575	0.00467033934905722	0.00713539688429882	0.00581781726595629	0.00561975793981548	0.00595424351036692	0.00687475581892003	0.00519680529687508	0.00610189226341694	0.00509634119574469	0.00523289085587879	0.00393972491478907	0.00519556517638977	0.00511859147727261	0.00542411700977832	0.0045059277721142	0.00568701741462106	0.00485823625961723	0.00339211207795686
0.114	0.00536673929129625	0.00524265744762807	0.00624973905988121	0.0081784649788778	NA	0.00718445819891741	0.00671010075422531	0.00938111646804755	0.00497702555839818	0.00737926632385905	0.00701664283461841	0.00728374795637689	0.0108521734021381	0.00520993991557995	0.00554120616890724	0.00713102850329063	0.00473114592108265	0.00620591428921018	0.00549352079915807	0.00605558469277428	0.00823294050283225	0.00548247989627137	0.00666604217494997	0.00513456209116012	0.0055439911070903	0.00538218461339152	0.00501721924993615	0.00700997630373262	0.00743164031912771	0.00772037056166926	0.00743295510875705	0.00470705070240317	0.00718846493735297	0.00586354666141046	0.00565493505276659	0.00599193640073974	0.00693554729918428	0.00523781216406027	0.0061436873082046	0.00513090667269437	0.00526641498309757	0.00396836861363944	0.00523038890757187	0.00516083352713291	0.00547369114541732	0.00454574455032419	0.00572972117237939	0.00489206428063351	0.00341678199765519
0.114666666666667	0.0054241479734191	0.00529274682898369	0.00630085353341182	0.00824050320544231	NA	0.00723053376934394	0.00676597162784703	0.00945914041057447	0.00501348603737609	0.00742429238291193	0.00706265988532045	0.00733914556162062	0.0109379540795346	0.00527206345746446	0.00557909743945263	0.00719290004503494	0.00476991497608385	0.00625072170952014	0.00553183019217217	0.00609640276628923	0.00829748819915628	0.00552814766080312	0.00671506184578492	0.00517605679275838	0.00558017288320808	0.00542686678653087	0.0050549897331978	0.00706957359560002	0.00747480128592221	0.00777744654543825	0.00748112408070188	0.00474404907810317	0.00724191340065921	0.00590960826072211	0.00569032655753583	0.00602985480804784	0.00699685287316075	0.00527913001430624	0.00618575040207328	0.0051656956067226	0.00530014912529746	0.00399721336665972	0.00526543807956016	0.00520341446665434	0.00552368374805078	0.0045859010244268	0.00577273276548957	0.00492612625716363	0.00344163117336191
0.115333333333333	0.00548214558261035	0.00534330272812368	0.00635236319351526	0.00830297178572552	NA	0.00727689072938927	0.00682226971914319	0.00953770053731893	0.00505020111895516	0.00746958139654269	0.00710896883079413	0.00739493566944544	0.0110243513164247	0.00533489232675508	0.00561723694993151	0.0072552715534338	0.00480897967342277	0.00629583587145717	0.00557039931683755	0.00613748602302776	0.00836250571090446	0.00557417324021412	0.00676443179371439	0.00521788185403389	0.00561658622089806	0.0054718922349071	0.00509303340972212	0.00712964526760066	0.00751820678027733	0.00783492148214194	0.00752959358031025	0.00478133668897571	0.00729574477216379	0.00595600413069146	0.00572593368772425	0.00606799993992313	0.00705867644545276	0.00532076101912472	0.00622808305738031	0.00520070931348399	0.0053340945365373	0.00402626049143009	0.00530071404766453	0.00524633682546227	0.00557409781612834	0.00462639987127112	0.00581605423190468	0.0049604237778343	0.00346666090399407
0.116	0.00554073754890391	0.00539432919798296	0.00640427075009735	0.00836587317964231	NA	0.00732353063065753	0.00687899777532715	0.00961679930160328	0.00508717241972726	0.00751513476040702	0.00715557138778888	0.00745112069052618	0.0111113686137704	0.00539843359582805	0.00565562619028147	0.00731814646832345	0.00484834197523609	0.00634125865789169	0.00560922982592423	0.00617883605925207	0.0084279959471469	0.00562055911928859	0.00681415436024001	0.00526003981023263	0.00565323253024014	0.00551726322655519	0.00513135210139567	0.0071901945923136	0.00756185810808402	0.00789279783038519	0.00757836533453786	0.00481891576426888	0.0073499615625304	0.0060027363466256	0.00576175768311093	0.00610637300894292	0.00712102194192897	0.0053627073624216	0.00627068679269348	0.00523594911487372	0.00536825247756598	0.00405551131295132	0.00533621817398196	0.00528960314836786	0.00562493636142577	0.00466724378476376	0.00585968762051625	0.00499495844151434	0.00349187249780126
0.116666666666667	0.00559992933747071	0.00544583031958781	0.00645657892643905	0.00842920985435758	NA	0.0073704550313385	0.00693615855425664	0.00969643915527891	0.00512440156447718	0.00756095387590393	0.00720246928131202	0.00750770304562921	0.0111990094782811	0.00546269438313509	0.00569426665767521	0.00738152824343799	0.00488800385285392	0.00638699196045512	0.00564832338114042	0.00622045447922615	0.00849396182780411	0.00566730779560329	0.00686423189995318	0.00530253321424301	0.00569011322876625	0.00556298203963438	0.00516994764013008	0.0072512248570713	0.00760575658117574	0.00795107805918758	0.00762744107837925	0.00485678854976949	0.00740456629514327	0.00604980699231701	0.00579779978967205	0.00614497523263338	0.0071838933096724	0.00540497124052562	0.00631356313278972	0.00527141633903932	0.00540262421584754	0.00408496716367055	0.00537195182741235	0.0053332159953843	0.00567620240897376	0.00470843547590164	0.00590363499117601	0.00502973185737055	0.00351726727243076
0.117333333333333	0.00565972644846157	0.00549781020207031	0.00650929045918099	0.00849298428421338	NA	0.00741766549621157	0.00699375482437574	0.00977662254857894	0.00516189018619693	0.00760704015017889	0.00724966424464264	0.00756468516559255	0.0112872774221822	0.00552768185280219	0.00573315985653376	0.00744542034629637	0.00492796728679147	0.00643303767954364	0.00568768165315722	0.00626234289523504	0.00856040628358127	0.0057144217795292	0.00691466678056647	0.00534536463668346	0.0057272297414813	0.00560905096240752	0.00520882186788729	0.00731273936389851	0.00764990351734176	0.00800976464795616	0.0076768225548805	0.00489495730791272	0.00745956150610901	0.00609721816002123	0.00583406125959998	0.00618380783347288	0.00724729451692524	0.00544755486221653	0.00635671360865354	0.00530711232039205	0.00543721102558635	0.00411462938350699	0.00540791638367399	0.00537717794174131	0.00572789899698408	0.00474997767280316	0.00594789841471718	0.00506474564492358	0.00354284655499334
0.118	0.0057201344168376	0.00555027298267715	0.0065624080983062	0.0085571989506543	NA	0.00746516359664935	0.00705178936465517	0.00985735192996989	0.00519963992609967	0.0076533949961268	0.00729715801934513	0.00762206949130478	0.011376175962979	0.0055934032142034	0.00577230729853945	0.00750982625808552	0.00496823426673976	0.00647939772432117	0.00572730632163309	0.00630450292760384	0.0086273322559004	0.00576190359423212	0.00696546138294427	0.00538853666598957	0.00576458350088403	0.00565547229321925	0.00524797663670436	0.00737474142944838	0.00769430024034024	0.00806886008645689	0.00772651151515163	0.0049334243178922	0.00751494974425721	0.00614497195043348	0.00587054335132213	0.00622287203889507	0.00731122955302928	0.00549046044875238	0.00640013975747496	0.0053430383996182	0.0054720141877522	0.00414449931987749	0.00544411322531895	0.00542149157789781	0.00578002917677312	0.00479187312073779	0.0059924799729751	0.00510000143410402	0.00356861168212934
0.118666666666667	0.00578115881218751	0.0056032228267729	0.00661593460712145	0.0086218563421514	NA	0.00751295091062103	0.00711026496453078	0.00993862974600251	0.00523765243363332	0.00770001983239448	0.00734495235528221	0.00767985847368316	0.0114657086232164	0.00565986572150883	0.00581171050264854	0.00757474947353989	0.00500880679155555	0.00652607401272187	0.00576719907523784	0.00634693620471646	0.00869474269683063	0.00580975577567221	0.00701661810113276	0.00543205190850109	0.0058021759469874	0.00570224834047298	0.00528741380871794	0.007437234384936	0.00773894807991124	0.00812836687478463	0.00777650971837865	0.00497219187577054	0.0075707335711397	0.00619307047266448	0.00590724732951978	0.00626216908129173	0.00737570242836209	0.00553369023389633	0.0064438431226471	0.00537919592369008	0.00550703499010523	0.00417457832772194	0.00548054374174803	0.00546615950955272	0.00583259601268273	0.00483412458215395	0.00603738175880736	0.00513550086530852	0.00359456400007518
0.119333333333333	0.00584280523853182	0.00565666392783742	0.00666987276223669	0.00868695895412448	NA	0.00756102902269523	0.00716918442384026	0.0100204584411616	0.00527592936649368	0.00774691608338299	0.00739304901062767	0.00773805457365044	0.0115558789302345	0.00572707667320626	0.00585137099510355	0.00764019350081718	0.00504968686925034	0.00657306847145199	0.00580736161167642	0.00638964436303408	0.00876264056901633	0.00585798087260229	0.00706813934238914	0.00547591298854843	0.00584000852733886	0.00574938142260684	0.00532713525618822	0.00750022157606919	0.00778384837178941	0.00818828752333176	0.0078268189318352	0.0050112622945903	0.00762691556102848	0.00624151584421518	0.00594417446514677	0.0063017001980154	0.00744071717426865	0.00557724646394264	0.00648782525376339	0.00541558624587679	0.005542274727221	0.0042048677695285	0.00551720932922569	0.00551118435765375	0.00588560258199828	0.00487673483670515	0.00608260587611318	0.00517124558945602	0.00362070486473035
0.12	0.00590507933411345	0.00571060050745722	0.00672422535354301	0.00875250928886278	NA	0.0076093995240426	0.00722855055275801	0.0101028404577151	0.00531447239063721	0.00779408517924959	0.00744144975187858	0.00779666026211076	0.0116466904159196	0.00579504341159575	0.00589129030944534	0.00770616186137033	0.00509087651697852	0.00662038303599109	0.00584779563771225	0.0064326290471134	0.00883102884560332	0.005906581446565	0.00712002752721007	0.00552012254853891	0.00587808269704022	0.00579687386806835	0.00536714286152255	0.00756370636297647	0.00782900245771661	0.00824862455275538	0.00787744093089386	0.0050506379044854	0.00768349830091237	0.00629031019095059	0.00598132603544804	0.00634146663138182	0.00750627784298845	0.00562113139774195	0.00653208770661439	0.00545221072575479	0.00557773470051526	0.00423536901535876	0.00555411139089449	0.00555656875840439	0.00593905197486409	0.00491970668127446	0.00612815443985238	0.00520723726804403	0.00364703564172481
0.120666666666667	0.00596798677117442	0.00576503681531073	0.00677899518418877	0.00881850985544405	NA	0.00765806401243806	0.00728836617172827	0.0101857782355621	0.00535328318029336	0.00784152855590935	0.00749015635386715	0.0078556780199244	0.0117381466164512	0.00586377332225663	0.00593146998652479	0.00777265808981558	0.00513237776102455	0.00666801965059266	0.00588850286919026	0.00647589190962451	0.00889991051016292	0.0059555600718888	0.00717228508935944	0.00556468324904255	0.00591639991876724	0.00584472801528803	0.00540743851729849	0.00762769212013229	0.00787441168545432	0.00830938049394304	0.00792837749903704	0.005090321052793	0.00774048439049219	0.00633945564707266	0.0060187033239781	0.00638146962867211	0.00757238850757798	0.00566534730672586	0.00657663204318415	0.00548907072921823	0.00561341621826885	0.0042660834428726	0.00559125133678943	0.00560231536326873	0.00599294729419593	0.00496304292999704	0.00617402957606352	0.00524347757320509	0.00367355770648672
0.121333333333333	0.00603153325571837	0.00581997712914712	0.00683418507055405	0.00888496316965206	NA	0.00770702409226257	0.00734863411139629	0.0102692742120801	0.0053923634179765	0.00788924765503652	0.00753917059977211	0.00791511033788144	0.0118302510720443	0.0059332738334861	0.00597191157451419	0.00783968573379673	0.0051741926367893	0.00671598026828409	0.00592948503105955	0.00651943461136858	0.00896928855661395	0.00600491933568273	0.00722491447589521	0.00560959776887752	0.00595496166278896	0.00589294621265164	0.00544802412628649	0.00769218223627942	0.00792007740879575	0.00837055788797698	0.00797963042786758	0.00513031410416575	0.00779787644217457	0.00638895435509212	0.00605630762061935	0.0064217104421347	0.00763905326182846	0.00570989647493074	0.00662145983164627	0.00552616762848895	0.00564932059565243	0.00429701243735307	0.00562863058385197	0.00564842683897431	0.00604729165559082	0.005006746414281	0.00622023342188158	0.00527996818776317	0.00370027244431078
0.122	0.00609572452725848	0.00587542575475871	0.00688979784222333	0.00895187175389231	NA	0.00775628137450465	0.00740935721253774	0.0103533308219713	0.00543171479449746	0.00793724392406549	0.00758849428112968	0.00797495971667429	0.0119230073266876	0.00600355241570894	0.00601261662891831	0.00790724835384538	0.00521632318877541	0.00676426685086599	0.00597074385739563	0.00656325882129519	0.00903916598914266	0.00605466183782998	0.0072779181471956	0.00565486880519513	0.00599376940698662	0.00594153081847149	0.00548890160147211	0.00775718011434848	0.00796600098757789	0.00843215928609696	0.00803120151711878	0.00517061944068448	0.00785567708106439	0.00643880846579933	0.00609414022160024	0.00646219032898705	0.0077062762201788	0.00575478119902082	0.00666657264635942	0.00556350280212636	0.00568544915475114	0.00432815739173091	0.00566625055594373	0.0056949058675128	0.00610208818723396	0.00505081998282619	0.00626676812555484	0.0053167108052903	0.00372718125042681
0.122666666666667	0.00616056635855054	0.00593138702594654	0.00694583634195638	0.00901923813710628	NA	0.00780583747676139	0.0074705383259862	0.010437950497108	0.00547133900897454	0.00798551881619147	0.00763812919784407	0.00803522866686918	0.0120164189278772	0.00607461658085754	0.00605358671258512	0.00797534952323722	0.00525877147057173	0.00681288136891086	0.00601228109142234	0.00660736621651941	0.00910954582212041	0.00610479019098019	0.00733129857698431	0.00570049907356439	0.00603282463687236	0.00599048420095621	0.00553007286607771	0.00782268917137448	0.00801218378769328	0.00849418724966154	0.00808309257466427	0.00521123946197137	0.00791388894495568	0.00648902013823417	0.00613220242951337	0.00650291055141715	0.00777406151762363	0.00580000378831045	0.00671197206786254	0.00560107763503699	0.00572180322458923	0.00435951970660903	0.00570411268386	0.00574175514613857	0.00615734002980269	0.00509526650164121	0.00631363584646121	0.00535370713016311	0.00375428553006886
0.123333333333333	0.00622606455531069	0.00598786530447909	0.00700230342565735	0.00908706485468388	NA	0.00785569402323921	0.00753218031255876	0.0105231356663778	0.00551123776884416	0.0080340737903708	0.00768807715819753	0.00809591970887637	0.0121104894263455	0.00614647388172159	0.00609482339571622	0.00804399282784427	0.00530153954483684	0.00686182580176112	0.00605409848553334	0.00665175848233852	0.00918043108001932	0.00615530702054048	0.00738505825235504	0.00574649130805605	0.0060721288456075	0.00603980873817958	0.00557153985358371	0.00788871283841053	0.0080586271811016	0.0085566443501078	0.00813530541652725	0.00525217658530344	0.00797251468432111	0.00653959153965488	0.00617049555333339	0.00654387237658477	0.00784241330961633	0.00584556656478556	0.00675765968286963	0.0056388935184838	0.00575838414115454	0.00439110079028678	0.00574221840534289	0.00578897738736501	0.00621305033636768	0.0051400888540584	0.00636083875512383	0.00539095887761959	0.0037815866985448
0.124	0.00629222495591772	0.0060448649800439	0.00705920196234205	0.00915535444837428	NA	0.00790585264475409	0.00759428604297974	0.0106088887555264	0.0055514127898711	0.00808291031132099	0.00773833997885994	0.00815703537291937	0.0122052223757863	0.00621913191126679	0.00613632825587678	0.00811318186598307	0.00534462948328155	0.0069111021375264	0.00609619780131318	0.00669643731224852	0.00925182479732568	0.00620621496466532	0.00743919967379503	0.00579284826132624	0.00611168353402056	0.00608950681804791	0.0056133045077493	0.00795525456043849	0.00810533254584101	0.0086195331689096	0.00818784186688945	0.00529343324572651	0.00803155696229992	0.00659052484550587	0.00620902090843479	0.00658507707662238	0.00791133577196699	0.00589147186312438	0.00680363708426404	0.00567695185009526	0.005795193247423	0.00442290205878403	0.00578056916509426	0.00583657531895864	0.0062692222722911	0.00518528994074675	0.006408379033226	0.00542846777381573	0.00380908618130617
0.124666666666667	0.00635905343109923	0.0061023904701919	0.00711653483410328	0.00922410946619505	NA	0.00795631497873156	0.00765685839780241	0.0106952121870015	0.00559186579615813	0.00813202984952031	0.00778891948489788	0.00821857819900287	0.012300621332575	0.00629259830192196	0.00617810287800537	0.0081829202482587	0.0053880433666505	0.00696071237308025	0.00613858080955802	0.00674140440796022	0.00932373001845118	0.00625751667424489	0.00749372535520777	0.00583957270469952	0.00615149021062481	0.00613958083826626	0.00565536878263273	0.0080223177962766	0.00815230126603934	0.00868285629753415	0.00824070375809966	0.00533501189616956	0.00809101845468433	0.0066418222393845	0.00624777981660956	0.00662652592863601	0.00798083310073523	0.00593772203071728	0.00684990587109237	0.00571525403387411	0.00583223189338294	0.00445492493586501	0.00581916641478825	0.00588455168393078	0.00632585901512177	0.00523087267972283	0.0064562588736254	0.0054662355558824	0.00383678541401869
0.125333333333333	0.00642655588360164	0.00616044622027421	0.00717430493607435	0.00929333246233953	NA	0.0080070826692061	0.00771990026732886	0.0107821083797946	0.00563259852015534	0.00818143388120712	0.0078398175097833	0.0082805507368796	0.0123966898554839	0.00636688072483362	0.00622014885442316	0.00825321159740462	0.00543178328470269	0.00701065851405604	0.00618124929029584	0.00678666147941508	0.00939614979764189	0.00630921481289236	0.00754863782393487	0.00588666742825138	0.00619155039163564	0.00619003320630341	0.00569773464261098	0.00808990601848408	0.008199534731925	0.00874661633739718	0.0082938929306818	0.00537691500755942	0.00815090184990443	0.00669348591300686	0.00628677360608468	0.00666822021470565	0.00805090951211765	0.00598431942768575	0.00689646764855797	0.0057538014802059	0.00586950143605934	0.00448717085306209	0.00585801161308365	0.00593290924052704	0.00638296375448744	0.00527684000635958	0.0065044804803676	0.00550426397198213	0.00386468584263299
0.126	0.00649473824784347	0.00621903670337125	0.00723251517639067	0.00936302599708266	NA	0.00805815736682029	0.00778341455152782	0.010869579749282	0.00567361270266892	0.00823112388837882	0.00789103589540161	0.00834295554601593	0.0124934315053938	0.00644198688908758	0.00626246778484298	0.00832405954811833	0.00547585133619113	0.00706094257484228	0.00622420503280631	0.00683221024480073	0.00946908719888507	0.0063613120569297	0.00760393962077688	0.00593413524089022	0.00623186560098736	0.00624086633935544	0.00574040406239901	0.00815802271326265	0.00824703433983771	0.0088108158998163	0.00834741123334255	0.00541914506893593	0.00821120984901141	0.00674551806617241	0.00632600361153949	0.00671016122188556	0.00812156924233003	0.00603126642690059	0.00694332402801394	0.00579259560586729	0.00590700323953807	0.00451964124969924	0.00589710622563585	0.0059816507622142	0.00644053969198392	0.00532319487339292	0.00655304606869887	0.00554255478136602	0.00389278892345596
0.126666666666667	0.00656360648955155	0.00627816642021397	0.00729116847614937	0.00943319263668483	NA	0.00810954072882352	0.00784740415995056	0.0109576287070661	0.00571491009286948	0.00828110135879041	0.00794257649205935	0.00840579519555627	0.0125908498450004	0.00651792454089677	0.00630506127637788	0.00839546774689272	0.00552024962884136	0.0071115665785771	0.00626744983564016	0.00687805243056609	0.0095425452958136	0.00641381109537214	0.0076596333000133	0.00598197897043872	0.00627243737034978	0.00629208266430813	0.00578337902706838	0.00822667138035481	0.00829480149223897	0.00887545760596287	0.0084012605229786	0.00546170458756743	0.00827194516565926	0.00679792090672763	0.00636547117412288	0.00675235024220422	0.00819281654748399	0.00607856541399913	0.00699047662695574	0.00583163783403394	0.00594473867498993	0.00455233757291535	0.00593645172510852	0.00603077903766477	0.00649859004106114	0.0053699402509262	0.00660195786507822	0.00558110975443061	0.00392109612322241
0.127333333333333	0.00663316660537987	0.00633783989909692	0.00735026776936696	0.00950383495329425	NA	0.00816123441907016	0.00791187201164478	0.0110462576608146	0.00575649244829989	0.00833136778595274	0.00799444115849125	0.00846907226428639	0.0126889484385163	0.00659470146275454	0.00634793094354937	0.00846743985184309	0.00556498027932906	0.00716253255714212	0.00631098550663811	0.00692418977143623	0.00961652717160823	0.00646671462991134	0.00771572142942155	0.00603020146371461	0.00631326723914435	0.00634368461769798	0.00582666153206546	0.0082958555329391	0.00834283759772229	0.00894054408681217	0.00845544266468342	0.00550459608906665	0.00833311052608472	0.00685069665052854	0.00640517764147032	0.00679478857266412	0.00826465570345814	0.00612621878740167	0.00703792706901334	0.00587092959428833	0.0059827091206946	0.0045852612776873	0.00597604959118496	0.00608029687073888	0.00655711802690624	0.00541707912643236	0.0066512181071887	0.00561993067277486	0.00394960891916725
0.128	0.00670342462251063	0.00639806169578304	0.00740981600293498	0.00957495552484739	NA	0.00821324010801749	0.00797682103506648	0.0111354690140997	0.0057983615348826	0.00838192466913035	0.00804663176186689	0.00853278934059529	0.0127877308513682	0.00667232547255273	0.00639107840829524	0.00853997953252987	0.00561004541325658	0.00721384255115555	0.00635481386294938	0.00697062401042686	0.00969103591889749	0.00652002537489711	0.00777220659029498	0.00607880558661069	0.00635435675455988	0.00639567464567193	0.0058702535832289	0.00836557869752199	0.00839114407102327	0.00900607798309191	0.00850995953175351	0.00554782211750694	0.00839470866908565	0.00690384752140217	0.00644512436772077	0.00683747751524115	0.00833709100576354	0.00617422895832691	0.00708567698394285	0.00591047232262707	0.0060209159620646	0.00461841382685291	0.00601590131057917	0.00613020708046372	0.00661612688632338	0.00546461450475381	0.00670082904394791	0.00565901932925707	0.00397832879909806
0.128666666666667	0.00677438659823713	0.00645883639339982	0.00746981613657365	0.00964655693496773	NA	0.00826555947272304	0.00804225416798978	0.0112252651662364	0.0058405191269265	0.00843277351333894	0.00809915017779673	0.00859694902243604	0.0128872006498901	0.00675080442266386	0.00643450529997707	0.00861309046977683	0.00565544716512841	0.0072654986099645	0.00639893673104967	0.00701735689885845	0.00976607463965525	0.00657374605731777	0.00782909137745995	0.00612779422417437	0.00639570747156788	0.00644805520394572	0.0059141571968067	0.00843584441382665	0.00843972233302929	0.00907206194522907	0.00856481300569433	0.00559138523553886	0.00845674234599765	0.00695737575110692	0.00648531271353343	0.00688041837688388	0.00841012676940343	0.0062225983508065	0.00713372800761786	0.00595026746146811	0.00605936059166899	0.00465179669113354	0.00605600837704654	0.00618051250101021	0.00667561986761046	0.00551254940809995	0.0067507929355178	0.0056983775280519	0.00400725726146816
0.129333333333333	0.0068460586195281	0.00652016860232675	0.00753027114278344	0.00971864177286276	NA	0.00831819419684164	0.00810817435741473	0.0113156485121198	0.00588296700713326	0.0084839158293425	0.00815199829033767	0.0086615539172853	0.0129873614010106	0.00683014619898666	0.00647821325538721	0.00868677635548495	0.00570118767832564	0.00731750279163661	0.00644335594675871	0.00706439019637003	0.00984164644509592	0.006627879416779	0.00788637839929173	0.00617717028068633	0.00643732095293754	0.00650082875776094	0.00595837439947264	0.00850665623467837	0.0084885738107891	0.00913849863329502	0.00862000497622568	0.00563528802450716	0.00851921432066895	0.00701128357929184	0.00652574404610423	0.00692361246951246	0.00848376732872715	0.00627132940169865	0.0071820817820201	0.00599031645965753	0.00609804440925706	0.00468541134915659	0.00609637229139422	0.00623121598166707	0.00673560023043267	0.0055608868760423	0.00680111205331362	0.00573800708470731	0.00403639581545006
0.13	0.00691844680257309	0.00658206296007376	0.00759118400679455	0.00979121263321915	NA	0.00837114597062187	0.00817458455947308	0.0114066214420621	0.00592570696660311	0.00853535313365003	0.00820517799199803	0.00872660664210151	0.0130882166719368	0.0069103587199542	0.00652220391875553	0.00876104089244164	0.00574726910507939	0.00736985716295093	0.00648807335525728	0.00711172567093261	0.00991775445556732	0.00668242820548136	0.00794407027772958	0.00622693667973854	0.00647919876925017	0.00655399778184068	0.0060029072283421	0.00857801772588661	0.00853769993752207	0.00920539071694885	0.00867553734128654	0.00567953308456805	0.00858212736943356	0.00706557325345474	0.00656641973918229	0.00696706111001729	0.00855801703727803	0.00632042456070074	0.00723073995522983	0.00603062077247614	0.00613696882178192	0.0047192592874777	0.00613699456149112	0.00628232038681205	0.00679607124569277	0.00560962996550719	0.00685178868001204	0.00577790982620157	0.0040657459810094
0.130666666666667	0.00699155729230855	0.00664452413115039	0.00765255772651433	0.00986427211609613	NA	0.00842441649090219	0.00824148773933187	0.0114981863416289	0.00596874080484017	0.00858708694851184	0.00825869118374197	0.00879210982328193	0.013189770029833	0.00699144993550396	0.00656647894175562	0.00883588779412556	0.00579369360644301	0.00742256379938789	0.0065330908111038	0.00715936509886223	0.00999440180044112	0.0067373951881963	0.00800216964829054	0.00627709636431151	0.00652134249891333	0.00660756476034379	0.00604775773098733	0.00864993246612382	0.0085871021526272	0.00927274087537909	0.00873141200703957	0.00572412303480683	0.00864548428108261	0.0071202470288992	0.0066073411730861	0.00701076562025746	0.00863288026763528	0.00636988629036102	0.00727970418141562	0.00607118186164568	0.00617613524342389	0.00475334200060275	0.00617787670227767	0.0063338285958804	0.00685703619539815	0.00565878175076591	0.00690282510955855	0.00581808759100026	0.00409530928897934
0.131333333333333	0.00706539626192423	0.00670755680692552	0.00771439531247245	0.00993782282681712	NA	0.00847800746110661	0.00830888687109502	0.0115903455914736	0.00601207032975721	0.00863911880191553	0.0083125397749934	0.00885806609661828	0.0132920250414941	0.00707342782600901	0.00661103998351066	0.0089113207845067	0.00584046335226342	0.00747562478511871	0.0065784101782503	0.00720731026483261	0.0100715916180009	0.00679278314224062	0.00806067916008228	0.00632765229685076	0.00656375372817441	0.00666153218681783	0.00609292796545207	0.00872240404680067	0.00863678190169192	0.0093405517972435	0.00878763088787503	0.00576906051335585	0.00870928785683388	0.00717530716869051	0.00664850973471956	0.0070547273270588	0.00870836141124975	0.00641971706608923	0.00732897612082374	0.00611200119533474	0.00621554509561385	0.00478766099100964	0.00621902023577509	0.00638574350333044	0.00691849837252459	0.00570834532342236	0.00695422364717393	0.00585854222911317	0.0041250872811354
0.132	0.00713996991234933	0.0067711657054774	0.00777669978776409	0.0100118673758595	NA	0.00853192059123981	0.0083767849377028	0.0116831015671733	0.00605569735767985	0.00869145022758151	0.00836672568363925	0.00892447810725118	0.0133949852730153	0.00715630040116967	0.00665588871059882	0.00898734359784191	0.00588758052115116	0.00752904221299381	0.00662403333005798	0.00725556296188753	0.0101493270553277	0.00684859485744956	0.00811960147581483	0.00637860745934249	0.00660643405113387	0.0067159025641505	0.0061384200002656	0.00879543607193803	0.00868674063650055	0.00940882618060718	0.00884419590641421	0.00581434817751278	0.00877354091029948	0.00723075594361031	0.00668992681758785	0.00709894756221174	0.00878446487827341	0.00646991937616625	0.00737855743976702	0.00615308024816448	0.00625519980705641	0.00482221776916976	0.00626042669109436	0.00643806801860617	0.00698046108087676	0.00575832379239804	0.0070059866093599	0.00589927560215136	0.00415508151027069
0.132666666666667	0.00721528447171833	0.00683535557143371	0.00783947418799068	0.0100864083787424	NA	0.00858615759788188	0.00844518493082911	0.0117764566390619	0.00609962371335024	0.00874408276495815	0.00842125083603217	0.0089913485096232	0.0134986542894563	0.00724007569886482	0.00670102679705832	0.00906395997846574	0.00593504730044944	0.00758281818453054	0.00666996214931218	0.00730412499145264	0.0102276112681831	0.00690483313614825	0.00817893927181113	0.0064299648533883	0.00664938506975794	0.00677067840451973	0.00618423591445612	0.00886903215803532	0.00873697981504255	0.00947756673287883	0.00890110899351237	0.00585998870385915	0.00883824626745163	0.00728659563211028	0.0067315938218131	0.00714342766246893	0.00886119509738246	0.00652049572175273	0.00742844981061325	0.00619442050121384	0.00629510081375302	0.00485701385356926	0.00630209760444486	0.00649080506609691	0.00704292763494527	0.00580872028391447	0.00705811632390394	0.00594028958338397	0.00418529354027169
0.133333333333333	0.00729134619481572	0.00690013117580147	0.00790272156119869	0.0101614484559132	NA	0.0086407202041826	0.00851408985077667	0.0118704131720635	0.00614385122993019	0.0087970179592165	0.0084761171669927	0.00905867996743063	0.013603035654501	0.00732476178396225	0.00674645592439192	0.00914117368057648	0.00598286588620203	0.00763695480990009	0.0067161985282368	0.00735299816334706	0.0103064474208901	0.00696150079312171	0.00823869523801645	0.00648172750027922	0.00669260839389087	0.00682586222934234	0.00623037779756349	0.00894319593393542	0.00878750090152049	0.00954677617074511	0.00895837208826116	0.00590598478837926	0.00890340676658655	0.00734282852026445	0.00677351215414986	0.00718816896954241	0.00893855651559408	0.00657144861689662	0.00747865491177308	0.00623602344202462	0.0063352495590249	0.0048920507707301	0.00634403451914258	0.00654395758509385	0.00710590135976049	0.00585953794147277	0.0071106151298832	0.0059815860577952	0.0042157249461944
0.134	0.00736816136249948	0.00696549731578643	0.00796644496781594	0.0102369902326314	NA	0.00869561013985515	0.00858350270637006	0.0119649735255256	0.00618838174900371	0.00885025736124462	0.00853132661981071	0.00912647515357388	0.0137081329301122	0.00741036674708708	0.00679217778157111	0.00921898846801742	0.00603103848312001	0.00769145420791352	0.00676274436850825	0.00740218429579444	0.010385838686211	0.00701860065558323	0.00829887207800667	0.00653389844106865	0.00673610564126668	0.00688145656922122	0.00627684774965135	0.00901793104068599	0.00883830536635767	0.00961645722010329	0.00901598713799055	0.00595233914657933	0.0089690252582864	0.00739945690172051	0.0068156832280004	0.00723317283010065	0.00901655359807645	0.00662278058853966	0.00752917442768743	0.00627789056460611	0.00637564749353581	0.00492733005523079	0.00638623898561797	0.00659752852974351	0.00716938559074284	0.00591077992583061	0.00716348537766751	0.00602316692214111	0.00424637731434102
0.134666666666667	0.00744573628110285	0.00703145881460184	0.00803064748058572	0.0103130363388511	NA	0.00875082914116948	0.00865342651484651	0.0120601400530504	0.00623321712057899	0.00890380252764149	0.0085868811462464	0.00919473675010661	0.0138139496761817	0.00749689870334781	0.00683819406503978	0.00929740811405342	0.00607956730454739	0.007746318506007	0.00680960158126868	0.00745168521543368	0.0104657882452233	0.00707613556314118	0.0083594725089953	0.00658648073664448	0.00677987843752048	0.00693746396389105	0.00632364788131855	0.00909324113139722	0.00888939468620558	0.00968661261599185	0.00907395609827014	0.00599905451360691	0.00903510460537925	0.00745648307764985	0.00685810846342982	0.00727844059576521	0.00909519082795231	0.00667449417652279	0.00758001004881439	0.00632002336943947	0.00641629607531477	0.00496285324972684	0.00642871256142343	0.00665152086899794	0.00723338367354976	0.00596244941497626	0.00721672942892155	0.00606503408500644	0.00427725224233698
0.135333333333333	0.0075240772818139	0.0070980205212662	0.00809533218449867	0.0103895894091018	NA	0.00880637895094505	0.00872386430174459	0.0121559151023269	0.00627835920308982	0.00895765502071046	0.00864278270653052	0.00926346744818334	0.0139204894501758	0.00758436579101908	0.00688450647871746	0.00937643640114239	0.00612845457242559	0.00780154984022623	0.00685677208713882	0.00750150275732927	0.0105462992871925	0.00713410836776427	0.00842049926183935	0.00663947746780019	0.00682392841619919	0.0069938869621626	0.00637078031370989	0.00916912987109594	0.00894077034395097	0.00975724510251933	0.00913228093291006	0.0060461336443706	0.00910164768289704	0.00751390935669637	0.0069007892871809	0.00732397362310718	0.00917447270609557	0.00672659193359041	0.0076311634716156	0.00636242336348171	0.00645719676977858	0.00499862190497104	0.00647145681124035	0.00670593758656177	0.0072978989639191	0.00601454960409978	0.00727034965660599	0.00610718946686132	0.00430835133920856
0.136	0.00760319072003255	0.00716518731038987	0.00816050217672217	0.0104666520823665	NA	0.00886226131854319	0.00879481910079064	0.012252301014961	0.00632380986339636	0.0090118164084523	0.00869903326936403	0.00933266994800587	0.0140277558067751	0.0076727761701804	0.00693111673400207	0.00945607712070206	0.00617770251725675	0.00785715035520995	0.0069042578162301	0.00755163876498109	0.0106273750094427	0.00719252193374514	0.00848195508104389	0.00669289173530492	0.00686825721877187	0.00705072812186547	0.00641824717852623	0.00924560093657602	0.00899243382872265	0.00982835743279113	0.00919096361396124	0.00609357931365999	0.00916865737803146	0.00757173805492421	0.00694372713268883	0.00736977327364319	0.00925440375092121	0.00677907642539353	0.00768263639854221	0.00640509206016942	0.00649835104975417	0.00503463757983335	0.00651447330688585	0.0067607816808358	0.00736293482750918	0.0060670837055613	0.00732434844497783	0.00614963500011801	0.00433967622546083
0.136666666666667	0.00768308297470459	0.00723296408195008	0.00822616056652748	0.0105442270019593	NA	0.00891847799985891	0.00886629395378297	0.0123493001263062	0.00636957097678538	0.00906628826455787	0.00875563481191712	0.00940234695876817	0.0141357522975106	0.00776213802131019	0.0069780265497723	0.00953633407287163	0.0062273133780658	0.00791312220417262	0.00695206070815622	0.0076020950903339	0.0107090186172246	0.00725137913766231	0.00854384272476538	0.00674672665997255	0.0069128664946394	0.00710799000978942	0.00646605061803383	0.00932265801624511	0.00904438663589805	0.0098999523688345	0.00925000612171513	0.0061413943162659	0.00923613659008788	0.00762997149576414	0.00698692344009567	0.00741584091383127	0.00933498849816803	0.00683195023049184	0.00773443053802015	0.00644803097942208	0.00653976039550086	0.00507090184132061	0.00655776362731899	0.00681605616485734	0.00742849463973517	0.00612005494885629	0.00737872818958964	0.00619237262918742	0.00437122853315617
0.137333333333333	0.0077637604476324	0.00730135576105431	0.00829231047521443	0.0106223168153994	NA	0.00897503075731222	0.00893829191047388	0.012446914765293	0.00641564442696988	0.00912107216840018	0.00881258931982758	0.00947250119859996	0.0142444824703939	0.0078524595438344	0.00702523765238936	0.00961721106626856	0.00627728940236139	0.00796946754888622	0.00700018271204414	0.00765287359378634	0.010791233323581	0.00731068286834053	0.00860616496481371	0.00680098538272971	0.0069577579011437	0.00716567520162414	0.00651419278507304	0.00940030480996764	0.00909663026710936	0.00997203268152142	0.00930941044470293	0.00618958146710074	0.009304088230437	0.0076886120099588	0.0070303796562646	0.00746217791506633	0.00941623150067449	0.00688521594035445	0.00778654760443507	0.00649124164764503	0.00658142629473246	0.00510741626459587	0.00660132935864668	0.006871764066237	0.00749458178560207	0.00617346658057781	0.00743349129728798	0.0062354043105357	0.00440300990599317
0.138	0.00784522956276166	0.00737036729769153	0.00835895503603369	0.0107009241742847	NA	0.0090319213598389	0.00901081602844936	0.0125451472542578	0.00646203210608803	0.00917616970502627	0.00886989878719848	0.00954313539450883	0.0143539498695432	0.00794374895462892	0.00707275177569845	0.00969871191774016	0.0063276328460957	0.00802618855966119	0.00704862578654438	0.00770397614419947	0.0108740223492091	0.00737043602680937	0.00866892458665292	0.00685567106468261	0.00700293310357639	0.00722378628189745	0.00656267584306622	0.00947854502890395	0.00914916623024949	0.0100446011504896	0.00936917857969414	0.00623814360131924	0.00937251522246456	0.00774766193550665	0.00707409723479399	0.00750878565367527	0.0094981373281472	0.00693887615935964	0.00783898931811666	0.00653472559773218	0.00662335024263914	0.00514418243299751	0.00664517209412912	0.00692790842709198	0.00756119965953398	0.00622732186437565	0.00748864018621074	0.00627873201274061	0.00443502199938602
0.138666666666667	0.00792749676544404	0.00744000366647121	0.00842609739410659	0.0107800517341624	NA	0.00908915158288086	0.00908386937300658	0.0126439999087716	0.00650873591470159	0.00923158246514833	0.00892756521659517	0.00961425228232093	0.0144641580348044	0.00803601448647512	0.00712057066102952	0.00978084045211024	0.00637834597362282	0.00808328741532643	0.00709739189984076	0.00775540461890494	0.0109573889223207	0.0074306415262602	0.00873212438940055	0.00691078688718276	0.00704839377518687	0.0072823258439121	0.00661150196602497	0.00955738239534573	0.00920199603947762	0.0101176605640615	0.00942931253169462	0.00628708357443926	0.00944142050151868	0.00780712361760475	0.00711807763603122	0.00755566551091195	0.00958071056692225	0.00699293350479323	0.00789175740532239	0.00657848436906827	0.00666553374190926	0.00518120193805798	0.00668929343418477	0.00698449230397581	0.00762835166519992	0.00628162408091229	0.00754417728578351	0.00632235771654788	0.00446726648054433
0.139333333333333	0.00801056852167504	0.00751026986634967	0.00849374070634244	0.0108597021543985	NA	0.00914672320837584	0.00915745501702902	0.0127434750374679	0.00655575776179361	0.00928731204513467	0.00898559061904167	0.00968585460662024	0.0145751105013666	0.00812926438646777	0.00716869605719778	0.00986360050192053	0.00642943105765616	0.00814076630320841	0.00714648302965946	0.0078071609037126	0.0110413362784998	0.00749130229200138	0.00879576718582567	0.00696633605189157	0.00709414159718989	0.00734129648968084	0.00666067333855657	0.00963682064254745	0.00925512121522449	0.0101912137191612	0.00948981431394406	0.00633640426246285	0.00951080701485519	0.00786699940859021	0.00716232232708624	0.00760281887295163	0.009663955819719	0.00704739060684584	0.00794485359822086	0.00662251950753077	0.00670797830275091	0.00521847637952234	0.00673369498639503	0.00704151876780432	0.00769604121533589	0.00633637652781568	0.00760010503671499	0.00636628341492742	0.00449974502855349
0.14	0.00809445131730684	0.00758117092034366	0.00856188814135336	0.0109398780980447	NA	0.00920463802474668	0.00923157604085943	0.0128435749418703	0.00660309956476554	0.00934336004699996	0.00904397701401626	0.00975794512068643	0.0146868107993738	0.00822350691437467	0.00721712972050349	0.00994699590716694	0.00648089037922439	0.00819862741910939	0.00719590116327741	0.0078592468929177	0.0111258676605569	0.00755242126141175	0.00885985580234547	0.00702232178084363	0.00714017825877244	0.00740070082986012	0.00671019215586968	0.00971686351455402	0.00930854328419732	0.0102652634212291	0.00955068594791282	0.00638610856199755	0.00958067772158058	0.00792729166788043	0.00720683278184499	0.00765024713088528	0.00974787770538644	0.00710225010860886	0.00799827963487446	0.00666683256549149	0.00675068544291336	0.00525600736536635	0.00677837836550832	0.00709899090377801	0.00776427173156339	0.00639158251962872	0.00765642589099127	0.00641051111312937	0.0045324593344554
0.140666666666667	0.00817915165723563	0.00765271187523063	0.00863054287936653	0.0110205822317037	NA	0.00926289782689006	0.00930623553217033	0.0129443019162187	0.00665076324943366	0.00939972807839522	0.00910272642944646	0.00983052658643113	0.0147992624535309	0.00831875034094719	0.00726587341473139	0.0100310305150307	0.00653272622762634	0.00825687296728469	0.00724564829753006	0.00791166448930764	0.0112109863183814	0.00761400138389237	0.00892439307902048	0.00707874731650877	0.00718650545710015	0.00746054148368205	0.00676006062377929	0.00979751476602444	0.00936226377938441	0.0103398124841352	0.00961192946329815	0.0064361993903777	0.00965103559259274	0.00798800276191207	0.00725161048098252	0.00769795168071345	0.00983248085864191	0.00715751466606913	0.00805203725922157	0.00671142510181776	0.0067936566877083	0.0052937965118144	0.00682334519344381	0.00715691181130052	0.00783304664420413	0.00644724538775542	0.00771314231186914	0.00645504282874015	0.00456541110132971
0.141333333333333	0.00826467606456293	0.00772489780123565	0.00869970811213389	0.0111018172253927	NA	0.00932150441616458	0.00938143658583232	0.0130456582472967	0.00669875075002489	0.00945641775259719	0.00916184090170325	0.00990360177433289	0.0149124689827048	0.00841500294618122	0.00731492891114959	0.0101157081796039	0.00658494090038445	0.00831550516041899	0.00729572643881842	0.00796441560416819	0.0112966955087904	0.00767604562081643	0.00898938186954833	0.00713561592185286	0.00723312489732299	0.00752082107888487	0.00681028095871085	0.0098787781620515	0.00941628424005946	0.0104148637300892	0.00967354689801989	0.00648667968578612	0.00972188361051943	0.00804913506407866	0.00729665691197583	0.00774593392333988	0.00991776992980207	0.00721318694810237	0.00810612822105822	0.00675629868187327	0.00683689357003095	0.00533184544335695	0.00686859709929468	0.00721528460389326	0.0079023693920912	0.00650336848040361	0.00777025677386838	0.00649988059173821	0.00459860204437553
0.142	0.00835103107973062	0.00779773379170452	0.00876938704283925	0.0111835857524043	NA	0.0093804596003785	0.00945718230377997	0.0131476462142569	0.00674706400917186	0.00951343068849729	0.00922132247559454	0.00997717346337052	0.0150264338995213	0.0085122730175276	0.00736429798850786	0.0102010327616106	0.00663753670319711	0.00837452621960176	0.00734613760311544	0.00801750215728926	0.0113829984953757	0.00773855694547745	0.009054825041256	0.00719293088039724	0.00728003829258047	0.00758154225164179	0.00686085538770361	0.00996065747797748	0.00947060621178546	0.0104904199895496	0.00973554029821546	0.00653755240737573	0.00979322476965433	0.00811069095466703	0.00734197356911658	0.00779419526456472	0.010003749584506	0.00726926963646528	0.00816055427601912	0.00680145487751847	0.00688039763038089	0.0053701557927678	0.0069141357193309	0.00727411240910605	0.00797224342237634	0.00655995516252428	0.00782777176276287	0.00654502644454972	0.00463203389099359
0.142666666666667	0.00843822325962916	0.00787122496276282	0.00883958288600271	0.0112658904891662	NA	0.00943976519377671	0.00953347579487534	0.0132502680884467	0.0067957049779074	0.00957076851059009	0.00928117320435795	0.010051244440955	0.0151411607099559	0.00861056884805154	0.00741398243303549	0.0102870081281211	0.00669051594988959	0.00843393837430168	0.00739688381597169	0.00807092607697015	0.011469898548347	0.00780153834303556	0.00912072547509066	0.00725069549627674	0.00732724736400609	0.0076427076464882	0.00691178614841319	0.0100431564992058	0.00952523124641828	0.01056648410113	0.00979791171823425	0.00658882053539143	0.00986506207589075	0.00817267282079238	0.00738756195352347	0.0078427371150775	0.0100904245034304	0.00732576542578632	0.00821531718555821	0.00684689526711068	0.00692417041688285	0.0054087292011209	0.00695996269700156	0.00733339836842381	0.00804267219033357	0.00661700881574733	0.00788568977557065	0.00659048244210412	0.00466570838086885
0.143333333333333	0.00852625917667852	0.00794537645296063	0.00891029886738248	0.0113487341150987	NA	0.00949942301702729	0.00961032017476925	0.013353526133233	0.00684467561565829	0.00962843284896127	0.00934139514965283	0.0101258175028598	0.0152566529129214	0.00870989873454031	0.00746398403843858	0.0103736381522627	0.00674388096236378	0.00849374386234006	0.00744796711252029	0.00812468930002433	0.0115573989443734	0.00786499281046205	0.0091870860656089	0.00730891309429635	0.0073747538407312	0.00770431991624729	0.00696307548911326	0.0101262790210084	0.00958016090210994	0.0106430589115031	0.00986066322063142	0.00664048707129207	0.009937398546653	0.00823508305633205	0.00743342357315434	0.00789156089044966	0.0101777993819967	0.00738267702355513	0.0082704187169286	0.00689262143550375	0.0069682134853071	0.00544756731780689	0.00700607968293674	0.00739314563716907	0.00811365915915902	0.00667453283831374	0.00794401332054294	0.00663625065188944	0.0046996272660536
0.144	0.00861514541788156	0.0080201934229025	0.00898153822387396	0.0114321193124696	NA	0.00955943489720743	0.00968771856576004	0.0134574226038273	0.00689397789023827	0.00968642533927512	0.00940199038155152	0.0102008954531498	0.0153729139998486	0.0088102709755585	0.00751430460589677	0.0104609267129233	0.00679763407054653	0.00855394492986332	0.0074993895374811	0.00817879377178368	0.0116455029664211	0.00792892335648195	0.00925390972096447	0.0073675870199864	0.00742255945988825	0.00776638172195402	0.00701472566869646	0.0102100288483297	0.00963539674331143	0.0107201472753033	0.00992379687616095	0.00669255503787244	0.0100102372108252	0.00829792406185792	0.00747955994281813	0.00794066801112686	0.01026587893007	0.00744000715011056	0.00832586064316194	0.00693863497404731	0.00701252839908991	0.00548667180054927	0.00705248833494886	0.00745335738440033	0.0081852077997669	0.00673253064500415	0.00800274491715196	0.00668233315400745	0.00473379231105104
0.144666666666667	0.00870488858384929	0.00809568105486251	0.00905330420340613	0.0115160487662478	NA	0.00961980266778887	0.00976567409664999	0.0135619597471094	0.00694361377784047	0.00974474762276151	0.0094629609785298	0.0102764811041086	0.0154899474542636	0.00891169386945028	0.00756494594405946	0.0105488776944508	0.00685177761233675	0.00861454383131452	0.00755115314516426	0.00823324144610224	0.0117342139035888	0.00799333300151482	0.0093211993628944	0.00742672063965624	0.00747066596661328	0.00782889573277739	0.00706673895667438	0.0102944097955852	0.00969094034077527	0.0107977520550263	0.00998731476376818	0.00674502747938548	0.0100835811086777	0.0083611982445676	0.00752597258418645	0.00799005990242085	0.0103546678716496	0.00749775853862737	0.00838164474304725	0.0069849374805857	0.00705711672935353	0.0055260443154202	0.00709919031803358	0.00751403679280622	0.00825732159058166	0.00679100566706368	0.00806188709607759	0.00672873204122867	0.00476820529289928
0.145333333333333	0.00879549528779762	0.00817184455238393	0.00912560006483516	0.0116005251639552	NA	0.0096805281686226	0.00984418990259939	0.0136671398014519	0.00699358526302899	0.00980340134620237	0.00952430902745664	0.0103525772761642	0.0156077567513597	0.009014175712288	0.00761590986904143	0.0106374949863463	0.00690631393355111	0.00867554282940377	0.00760325999947285	0.00828803428535939	0.0118235350509405	0.00805822477761362	0.00938895792670358	0.00748631734044636	0.00751907511404781	0.00789186462594113	0.00711911763317682	0.010379425686457	0.00974679327155763	0.0108758761209267	0.0100512189705815	0.00679790746166442	0.010157433291791	0.00842490801821419	0.00757266302580494	0.00803973799450107	0.0104441709445514	0.00755593393510143	0.00843777280110915	0.0070315305594564	0.00710198005492621	0.00556568653685595	0.00714618730437016	0.00757518705859523	0.00833000401732639	0.00684996135212297	0.008121442399193	0.00677544941904709	0.00480286800125582
0.146	0.00888697215451526	0.00824868913986337	0.00919842907783525	0.0116855511955153	NA	0.00974161324592315	0.00992326912497808	0.0137729649965427	0.00704389433872986	0.00986238816191763	0.00958603662358306	0.0104291867978133	0.0157263453575642	0.00911772479576656	0.0076671982044179	0.0107267824829522	0.0069612453878685	0.00873694419507772	0.00765571217390488	0.00834317426046256	0.0119134697093348	0.00812360172840161	0.00945718836124762	0.00754638053037894	0.00756778866334002	0.00795529108664267	0.00717186398895	0.0104650803536846	0.00980295711902007	0.0109545223509136	0.0101155115919037	0.00685119807224504	0.010231796822977	0.00848905580303469	0.00761963280310436	0.0080897037223858	0.0105343929000817	0.00761453609833355	0.00849424660758546	0.00707841582148814	0.00714711996236181	0.00560560014767197	0.00719348097332138	0.00763681139138113	0.00840325857280714	0.00690940116411543	0.00818141337954894	0.00682248740573478	0.00483778223848256
0.146666666666667	0.00897932581930217	0.00832622006211886	0.00927179452278668	0.011771129553101	NA	0.00980305975225219	0.0100029149112146	0.0138794375532091	0.00709454300622121	0.00992170972775069	0.00964814587053027	0.0105063125055437	0.0158457167301004	0.00922234940504285	0.0077188127812191	0.0108167440831343	0.007016574336773	0.00879875020748798	0.00770851175155441	0.00839866335084937	0.0120040211852515	0.00818946690900739	0.00952589362891411	0.0076069136384068	0.00761680838364515	0.0080191778079704	0.007224980325354	0.0105513776388514	0.00985943347283098	0.011033693630444	0.0101801947312021	0.00690490242048797	0.0103066747761977	0.00855364402567712	0.00766688345841142	0.00813995852593308	0.010625338502702	0.0076735677999118	0.00855106795840431	0.00712559488399852	0.00719253804595936	0.00564578683907765	0.00724107301143291	0.00769891301406384	0.00847708875669359	0.00696932858319058	0.00824180260135697	0.00686984813239616	0.00487294981973116
0.147333333333333	0.00907256292687843	0.0084044425839417	0.00934569969066096	0.0118572629309801	NA	0.00986486954650157	0.0100831304146432	0.0139865596832395	0.00714553327512274	0.00998136770705335	0.00971063888027697	0.0105839572437558	0.015965874316545	0.00932805781651982	0.00777075543792413	0.010907383689959	0.00707230314949561	0.00886096315395854	0.00776166082511196	0.00845450354448917	0.0120951927906161	0.00825582338599792	0.00959507670560222	0.00766792011446061	0.00766613605212532	0.00808352749081926	0.00727846895435931	0.0106383213921673	0.00991622392896653	0.011113392852413	0.0102452705000985	0.00695902363770101	0.0103820702364814	0.00861867511912622	0.00771441654095925	0.00819050384983124	0.0107170125296855	0.00773303182419239	0.00860823865516058	0.00717306937079126	0.00723823590778224	0.00568624831069058	0.00728896511243211	0.00776149516270575	0.00855149807529559	0.00702974710562335	0.00830261263997144	0.00691753374302215	0.00490837257302897
0.148	0.00916669013026275	0.00848336198963172	0.00942014788290317	0.0119439540253584	NA	0.00992704449387574	0.0101639187943474	0.0140943335892069	0.00719686716338439	0.0100413637686702	0.00977351777314575	0.0106621238646814	0.0160868215543804	0.00943485829557458	0.00782302802045434	0.0109987052103637	0.00712843420295455	0.00892358532995209	0.00781516149686405	0.00851069683788416	0.0121869878426198	0.0083226742373096	0.00966474058070047	0.00772940342949437	0.00771577345394848	0.00814834284380463	0.00733233219854238	0.0107259154722462	0.00997333008971129	0.011193622917043	0.0103107410183582	0.00701356487726136	0.0104579862998363	0.0086841515226278	0.00776223360689768	0.00824134114358896	0.0108094197707651	0.00779293096827903	0.00866576050509169	0.00722084091215303	0.00728421515767732	0.0057269862705505	0.00733715897722644	0.00782456108640342	0.00862649004133585	0.00709066024371945	0.00836384608187022	0.00696554639454393	0.00494405233936539
0.148666666666667	0.00926171408962056	0.00856298358251555	0.00949514241131135	0.0120312055342208	NA	0.00998958646587354	0.0102452832150028	0.0142027614642901	0.00724854669727431	0.0101016995869224	0.00983678467778878	0.0107408152283021	0.0162085618705419	0.0095427590942299	0.00787563238216606	0.0110907125548231	0.00718496988169419	0.00898661903903533	0.00786901587869193	0.00856724523606977	0.0122794096635382	0.00839002255217733	0.00973488825706287	0.00779136707552924	0.00776572238228668	0.00821362658317448	0.00738657239108029	0.01081416374588	0.0100307535636584	0.0112743867317694	0.0103766084138784	0.00706852931473796	0.0105344260731611	0.00875007568161171	0.00781033621930316	0.00829247186152512	0.0109025650277712	0.00785326804200073	0.008723635321053	0.0072689111448498	0.00733047741329367	0.00576800243513288	0.00738565631390118	0.00788811404715452	0.00870206817371868	0.00715207152571657	0.00842550552463422	0.00701388825688659	0.00497999097277866
0.149333333333333	0.00935764147108103	0.00864331268444761	0.00957068659791301	0.0121190201571712	NA	0.0100524973402695	0.0103272268467157	0.0143118454920959	0.007300573911366	0.0101623768415911	0.00990044173117254	0.0108200342022651	0.0163310986809607	0.00965176844876877	0.00792857038384275	0.0111834096370084	0.00724191257782255	0.00905006659284314	0.00792322609206948	0.0086241507526146	0.0123724615805462	0.0084578714310615	0.00980552275098322	0.00785381456569539	0.00781598463831359	0.00827938143271976	0.00744119187574451	0.0109030700878077	0.0100884959657095	0.0113556872111251	0.0104428748226759	0.00712392014801371	0.0106113926741527	0.00881645004761341	0.00785872594818841	0.00834389746275823	0.0109964531142618	0.00791404586788814	0.0087818649214923	0.00731728171212282	0.00737702430010122	0.00580929852936201	0.00743445883771673	0.00795215731971996	0.0087782359972947	0.00721398449568146	0.00848759357692564	0.0070625615130224	0.00501619034044322
0.15	0.00945447894552272	0.00872435463529351	0.00964678377483862	0.0122074005952692	NA	0.0101157790010942	0.0104097528648599	0.0144215878464808	0.00735295084852474	0.0102233972179002	0.00996449107856175	0.010899783661798	0.0164544353901011	0.00976189457729136	0.00798184389368653	0.0112768003734413	0.00729926469094744	0.00911393031104179	0.00797779426806029	0.00868141540961972	0.0124661469255299	0.00852622398557309	0.00987664709216766	0.00791674943427212	0.00786656203120121	0.00834561012368308	0.00749619300689362	0.01099263838048	0.0101465589170739	0.0114375272766212	0.0105095423888737	0.00717974059740763	0.0106888892312123	0.00888327707819414	0.00790740437051175	0.00839561941119544	0.0110910888551428	0.00797526728114821	0.00884045113042393	0.00736595426368412	0.00742385745140901	0.00585087628662372	0.0074835682711053	0.00801669419148116	0.00885499704262157	0.00727640271340271	0.00855011285846496	0.00711156835902378	0.00505265232275737
0.150666666666667	0.00955223318732747	0.00880611479239544	0.00972343728419217	0.0122963495508653	NA	0.0101794333386146	0.0104928644499117	0.0145319906913718	0.00740567955989316	0.0102847624064987	0.0100289348735024	0.0109800664896216	0.0165785753904939	0.00987314567721405	0.00803545478730914	0.0113708886831427	0.00735702862811117	0.0091782125212909	0.00803272254731377	0.00873904123771744	0.0125604690348957	0.00859508333839653	0.00994826432370527	0.00798017523672596	0.00791745637811582	0.00841231539466561	0.00755157814946515	0.0110828725138201	0.0102049440452676	0.0115199098566268	0.0105766132646873	0.00723599390579701	0.0107669188833469	0.0089505592368597	0.00795637307018617	0.00844763917552126	0.0111864770862787	0.00803693512963732	0.00889939577740218	0.00741493045571157	0.00747097850838338	0.00589273744877775	0.00753298634366705	0.00808172796229229	0.00893235484572064	0.00733932975427928	0.00861306600000664	0.00716091100411607	0.00508937881343161
0.151333333333333	0.00965091087310209	0.00888859853001924	0.00980065047791865	0.0123858697274343	NA	0.0102434622493129	0.0105765647872811	0.014643056180588	0.00745876210487605	0.0103464741034418	0.0100937752778038	0.0110608855758612	0.0167035220622642	0.00998552992270998	0.00808940494772215	0.0114656784872749	0.00741520680372378	0.00924291555920443	0.0080880130800605	0.00879703027606934	0.0126554312493765	0.0086644526232106	0.010020377502037	0.00804409554974684	0.00796866950421307	0.00847949999153223	0.00760734967896638	0.0111737763849789	0.0102636529841121	0.0116028378862451	0.0106440896104106	0.00729268333873936	0.0108454847800698	0.0090182989929778	0.00800563363808801	0.00849995822918583	0.0112826226540946	0.0080990522738328	0.00895870069749403	0.0074642119508435	0.00751838912006572	0.00593488376616955	0.00758271479216567	0.00814726194432755	0.0090103129478297	0.00740276920920468	0.00867645564331343	0.00721059167072988	0.00512637171957721
0.152	0.00975051868036747	0.00897181123878283	0.00987842671766854	0.0124759638294062	NA	0.0103078676358656	0.0106608570671412	0.014754786457661	0.00751220055112439	0.0104085340101728	0.0101590144615201	0.0111422438179562	0.0168292787726548	0.0100990554620908	0.00814369626532672	0.0115611737087781	0.00747380163949491	0.00930804176831044	0.00814366802610664	0.00885538457236391	0.012751036913835	0.00873433498460716	0.0100929896969223	0.00810851397128234	0.00802020324263234	0.00854716666731489	0.00766350998146416	0.0112653538980867	0.0103226873737321	0.011686314307188	0.0107119735943996	0.00734981218459436	0.0109245900812966	0.00908649882169399	0.00805518767206539	0.00855257805039286	0.0113795304151683	0.00816162158680276	0.00901836773125136	0.00751380041817288	0.00756609094339009	0.00597731699764183	0.00763275536052339	0.00821329946192316	0.00908887489515149	0.00746672468444663	0.00874028444112949	0.00726061259455318	0.00516363296179548
0.152666666666667	0.00985106328621476	0.00905575832506563	0.00995676937465918	0.0125666345619951	NA	0.0103726514071214	0.0107457444842556	0.0148671836556557	0.00756599697451849	0.0104709438335031	0.0102246546029303	0.011224144120568	0.0169558488755447	0.0102137304151291	0.00819833063790254	0.0116573782720016	0.00753281556436416	0.00937359350000986	0.00819968955482738	0.00891410618281336	0.0128472893770632	0.00880473357800782	0.0101661039914048	0.00817343412056965	0.0080720594344902	0.00861531818211414	0.00772006145357372	0.0113576089639998	0.0103820488605534	0.0117703420676475	0.0107802673930574	0.00740738375464554	0.0110042379572393	0.00915516120384617	0.00810503677694627	0.00860550012208719	0.0114772052358128	0.00822464595417431	0.00907839872468244	0.007563697533241	0.00761408564320057	0.00602003891054548	0.00768310979981539	0.00827984385141425	0.00916804423859823	0.00753119980152231	0.00880455505715205	0.007310976024583	0.0052011644742673
0.153333333333333	0.00995255136592823	0.00914044521039851	0.010035681829533	0.0126578846310263	NA	0.0104378154780783	0.0108312302378017	0.0149802498969909	0.00762015345915038	0.0105337052855922	0.0102906978885178	0.011306589395486	0.0170832357109628	0.0103295628703215	0.00825330997059627	0.0117542961023286	0.00759225101443003	0.00943957311353395	0.00825607984515955	0.00897319717214996	0.01294419199158	0.00887565156957843	0.0102397234817743	0.00823885963816565	0.00812423992887302	0.0086839573029989	0.00777700650244644	0.0114505455000426	0.0104417390973002	0.0118549241221655	0.0108489731908165	0.00746540138322194	0.0110844315882973	0.00922428862587761	0.00815518256454621	0.0086587259319419	0.0115756519916492	0.00828812827410007	0.0091387955292228	0.00761390497803069	0.00766237489226827	0.00606305128075021	0.00773377986826366	0.00834689846096637	0.00924782453353206	0.0075961981970689	0.00886927016600174	0.00736168422317678	0.00523896820484326
0.154	0.0100549895915745	0.00922587733083416	0.0101151674722128	0.0127497167427612	NA	0.0105033617698609	0.0109173175311933	0.0150939872932591	0.0076746720973053	0.0105968200839273	0.0103571465129488	0.0113895825615326	0.0172114426045972	0.0104465608820915	0.0083086361759092	0.011851931125795	0.00765211043287731	0.00950598297590077	0.00831284108559324	0.00903265961362165	0.0130417481134247	0.00894709213614141	0.0103138512775287	0.00830479418597468	0.00817674658282879	0.00875308680390444	0.00783434754575661	0.0115441674297452	0.0105017597429916	0.0119400634314999	0.0109180931801215	0.00752386842781944	0.011165174164945	0.00929388357974862	0.00820562665367579	0.00871225697234511	0.0116748755671696	0.00835207145722293	0.00919956000170548	0.00766442444095916	0.00771096037130817	0.00610635589265464	0.00778476733123024	0.00841446665040163	0.00932821933950133	0.00766172352270963	0.00893443245319158	0.00741273946610337	0.00527704611513418
0.154666666666667	0.0101583846305574	0.0093120601362972	0.0101952297017536	0.0128421336037199	NA	0.0105692922096959	0.011004009571899	0.0152083979450472	0.00772955498944239	0.0106602899513018	0.0104240026790501	0.0114731265444655	0.017340472867299	0.0105647324679326	0.00836431117368434	0.0119502872687028	0.00771239626990308	0.00957282546187036	0.00836997547416247	0.00909249558898711	0.0131399611019481	0.00901905846508588	0.0103884905013327	0.00837124144727408	0.00822958126135795	0.00882270946552844	0.00789208701168708	0.011638478682576	0.0105621124629383	0.0120257629624892	0.0109876295614106	0.00758278826922204	0.0112464688876167	0.00936394856284665	0.00825637067014769	0.00876609474038635	0.01177488085529	0.00841647842663915	0.00926069400433064	0.00771525761687019	0.00775984376899556	0.00614995453919594	0.00783607396120981	0.00848255179101929	0.00940923221997278	0.00772777944491499	0.00900004461509448	0.00746414404259365	0.00531540018060214
0.155333333333333	0.010262743144139	0.00939899908991397	0.0102758719261914	0.012935137920502	NA	0.0106356087308876	0.0110913095712595	0.0153234839417562	0.0077848042441745	0.0107241166157937	0.0104912685977853	0.0115572242768789	0.0174703297945824	0.0106840856054902	0.0084203368910928	0.0120493684572272	0.00777311098264119	0.00964010295389885	0.00842748521843493	0.00915270718851006	0.0132388343196004	0.00909155375427565	0.0104636442889747	0.0084382051267375	0.00828274583740341	0.00889282807522528	0.00795022733891391	0.0117334831936703	0.0106227989287381	0.0121120256879143	0.0110575845430963	0.00764216431162276	0.0113283189665882	0.00943448607789501	0.00830741624678339	0.00882024073784253	0.0118756727568937	0.00848135211785963	0.00932219940463445	0.00776640620702601	0.00780902678198236	0.00619384902185904	0.00788770153782173	0.00855115726541085	0.00949086674205957	0.00779436964485919	0.00906610935890942	0.0075159002553907	0.00535403239065193
0.156	0.0103680717859256	0.00948669966732141	0.0103570975623887	0.0130287323996055	NA	0.0107023132727929	0.0111792207443011	0.015439247361421	0.00784042197824716	0.0107883018107431	0.0105589464882305	0.0116418786981032	0.0176010166661196	0.0108046282295839	0.00847671526261946	0.0121491786170178	0.00783425703508517	0.00970781784209129	0.00848537253550065	0.00921329651095301	0.0133383711317156	0.00916458121195496	0.0105393157893218	0.00850568895045585	0.00833624219183965	0.00896344542689855	0.00800877097658989	0.0118291849035532	0.0106838208182713	0.0121988545863574	0.0111279603415457	0.00770199998274439	0.0114107276218559	0.0095054986328601	0.00835876502341958	0.00887469647116351	0.0119772561803637	0.00854669547876947	0.00938407807545736	0.00781787191909858	0.00785851111491296	0.00623804115068535	0.00793965184780147	0.00862028646726942	0.00957312647624514	0.00786149781827176	0.00913262940262613	0.00756801042079957	0.005392944748723
0.156666666666667	0.010474377200318	0.00957516735595479	0.0104389100358771	0.0131229197472427	NA	0.0107694077807949	0.0112677463095472	0.0155556902705305	0.0078964103165166	0.010852847274729	0.010627038577549	0.0117270927541018	0.0177325367452308	0.0109263682291683	0.00853344823004802	0.0122497216727937	0.00789583689800972	0.00977597252415338	0.00854363965195977	0.00927426566357026	0.0134385749062932	0.00923814405665194	0.0106155081642725	0.00857369666595584	0.00839007221346085	0.0090345643208915	0.00806772038432694	0.0119255877578588	0.010745179815696	0.0122862526420582	0.0111987591810589	0.00776229873395993	0.0114936980830115	0.00957698874085711	0.00841041864691419	0.00892946345145725	0.0120796360411057	0.00861251146958565	0.00944633189491177	0.00786965646716047	0.00790829848043998	0.00628253274428095	0.0079919266849913	0.00868994280119336	0.00965601499610295	0.00792916767528421	0.00919960747498832	0.00762047686873667	0.00543213927238186
0.157333333333333	0.0105816660209277	0.00966440765431387	0.010521312780696	0.0132177026691555	NA	0.0108368942062764	0.0113568894888274	0.0156728147238473	0.007952771391927	0.0109177547515462	0.0106955471009648	0.0118128693973676	0.0178648932783704	0.0110493134442328	0.00859053774244529	0.0123510015479329	0.0079578530488906	0.00984456940534188	0.00860228880390924	0.00933561676210031	0.0135394490137768	0.00931224551707982	0.0106922245887073	0.00864223204221605	0.00844423779896812	0.00910618756387584	0.00812707803217747	0.0120226957070438	0.0108068776114421	0.0123742228447686	0.011269983293848	0.00782306404041269	0.011577233589115	0.00964895892005433	0.008462378771152	0.00898454319447465	0.0121828172610599	0.00867880306281292	0.00950896274634884	0.00792176157167511	0.00795839059923949	0.00632732562982436	0.00804452785033048	0.00876012968248404	0.00973953587801198	0.00799738294027171	0.00926704631545547	0.00767330194277862	0.0054716179934149
0.158	0.0106899448689564	0.00975442607120714	0.0106043092392284	0.013313083870427	NA	0.0109047745065925	0.0114466535070835	0.015790622764227	0.00800950734548675	0.0109830259901803	0.0107644743017354	0.0118992115868167	0.0179980894946082	0.0111734716626406	0.00864798575614482	0.0124530221640553	0.00802030797182304	0.00991361089841395	0.00866132223692848	0.00939735193075749	0.013640996826829	0.00938688883203595	0.0107694682504373	0.00871129886968057	0.00849874085295576	0.00917831796873855	0.00818684640061457	0.0121205127060969	0.0108689159022053	0.0124627681896034	0.011341634920014	0.00788429940113616	0.0116613373885634	0.00972141169357586	0.00851464705704999	0.00903993722059378	0.0122868047682032	0.00874557324319783	0.00957197251832493	0.0079741889594867	0.00800878920002616	0.00637242164307377	0.00809745715184468	0.00883085053693771	0.00982369270086809	0.00806614735168963	0.00933494867416308	0.00772648800021069	0.00551138295792172
0.158666666666667	0.0107992203515397	0.0098452281249738	0.0106879028620332	0.0134090660552926	NA	0.0109730506450423	0.0115370415921734	0.0159091164224385	0.00806662032624383	0.0110486627447835	0.0108338224311228	0.011986122287681	0.0181321286051054	0.0112988506169067	0.00870579423472976	0.0125557874405999	0.00808320415743858	0.00998309942357506	0.00872074220606403	0.00945947330222297	0.0137432217201042	0.0094620772502984	0.0108472423501503	0.00878090096026994	0.00855358328789654	0.0092509583544668	0.00824702798051098	0.0122190427142428	0.0109312963909409	0.0125518916768887	0.0114137163075239	0.00794600833917339	0.0117460127389563	0.00979434958940294	0.00856722517256221	0.00909564705480394	0.0123916034960399	0.00881282500768088	0.00963536310456702	0.00802694036380948	0.00805949601956794	0.00641782262837378	0.00815071640463484	0.00890210880063133	0.00990848904579107	0.00813546466190502	0.00940331731188147	0.00778003741207475	0.00555143622640888
0.159333333333333	0.0109094990600544	0.009936819342683	0.0107720971076746	0.0135056519269474	NA	0.0110417245908406	0.0116280569746719	0.0160282977169829	0.0081241124912603	0.0111146667746486	0.0109035937483647	0.012073604471398	0.0182670138025876	0.0114254579809146	0.0087639651490151	0.0126593012943957	0.0081465441028203	0.0100530374084259	0.00878055097581311	0.00952198301763506	0.013846127070017	0.00953781403052032	0.0109255501013547	0.00885104214738956	0.00860876702412598	0.00932411154603104	0.00830762527311708	0.0123182896946419	0.010994020786856	0.0126415963120088	0.0114862297121859	0.00800819440169613	0.0118312629069587	0.00986777514027362	0.00862011479268436	0.00915167422668911	0.0124972183830823	0.00888056136534675	0.00969913640393768	0.00808001752421654	0.00811051280270048	0.00646353043866158	0.0082043074308653	0.00897390791970223	0.00999392849582764	0.00820533863702274	0.00947215499997297	0.00783395256321671	0.00559177987388415
0.16	0.0110207875683897	0.0100292052593101	0.0108568954425472	0.0136028441873529	NA	0.0111107983190877	0.0117197028876692	0.0161481686539138	0.00818198600558583	0.011181039844183	0.0109737905206436	0.0121616611155003	0.0184027482608122	0.0115533013665716	0.00882250047702904	0.0127635676392269	0.00821033031141662	0.0101234272879077	0.00884075082010612	0.00958488322657872	0.0139497162545083	0.00961410244112186	0.0110043947303213	0.00892172628593537	0.00866429398982566	0.00939778037426606	0.00836864079003752	0.0124182576140848	0.0110570908054028	0.0127318851052482	0.0115591773976247	0.00807086116012345	0.0119170911681601	0.00994169088358107	0.00867331759945791	0.00920802027041105	0.0126036543723209	0.00894878533737261	0.00976329432039932	0.00813342218662812	0.00816184130234124	0.0065095469354727	0.00825823205975126	0.00904625135012162	0.0100800146356501	0.00827577305670646	0.00954146452034765	0.00788823585233344	0.00563241598995111
0.160666666666667	0.0111330924311809	0.0101223914168895	0.0109423013406985	0.0137006455370409	NA	0.0111802738107395	0.0118119825665669	0.0162687312266568	0.00824024304223031	0.0112477837228822	0.0110444150230551	0.0122502952035016	0.0185393351340316	0.0116823883204043	0.00888140220399378	0.0128685903853918	0.00827456529295337	0.0101942715042467	0.00890134402228801	0.00964817608707449	0.0140539926528077	0.00969094576017991	0.0110837794760227	0.00899295725229674	0.00872016612100546	0.0094719676757503	0.00843007705320678	0.012518950442682	0.0111205081682696	0.0128227610716332	0.0116325616352551	0.00813401221023996	0.01200350080693	0.0100160993612703	0.00872683528197387	0.00926468672469201	0.0127109164106827	0.00901749995697448	0.00982783876297761	0.00818715610329936	0.00821348327950322	0.00655587398894611	0.00831249212754563	0.00911914255746178	0.0101667510512507	0.00834677171399413	0.0096112486654174	0.00794288969201919	0.00567334667890436
0.161333333333333	0.0112464201820066	0.0102163833636436	0.0110283182836476	0.0137990586749153	NA	0.0112501530525766	0.0119048992488707	0.016389987415829	0.00829888578213551	0.0113149001853019	0.0111154695385756	0.0123395097247824	0.0186767775564521	0.0118127263200916	0.00894067232230538	0.0129743734392553	0.0083392515633444	0.010265572506897	0.00896233287509857	0.00971186376556652	0.0141589596451935	0.00976834727531529	0.01116370759007	0.00906473894435659	0.00877638536148478	0.00954667629268312	0.00849193659486346	0.0126203721535487	0.011184274603373	0.0129142272307692	0.0117063847042553	0.0081976511723136	0.0120904951162701	0.0100910031197332	0.00878066953637615	0.00932167513279692	0.012819009448479	0.00908670826935162	0.00989277164572437	0.00824122103280753	0.00826544050330844	0.00660251347782892	0.00836708947752507	0.00919258501665686	0.0102541413296319	0.00841833841510808	0.00968151023804849	0.00799791650881136	0.005714574059825
0.162	0.011360777331548	0.0103111866530878	0.0111149497602004	0.0138980862980522	NA	0.0113204380371722	0.0119984561739817	0.0165119391890591	0.0083579164141458	0.0113823910110302	0.011186956358028	0.0124293076744729	0.0188150786416889	0.0119443227709389	0.00900031283151309	0.0130809207027957	0.00840439164460051	0.0103373327524825	0.00902371968065163	0.00977594843691004	0.0142646206127481	0.00984631028357762	0.0112441823366482	0.00913707528148863	0.00883295366287269	0.0096219090727601	0.00855422195752342	0.0127225267224845	0.011248391844848	0.0130062866066757	0.0117806488915391	0.00826178169121287	0.0121780773976637	0.0101664047097025	0.00883482206586455	0.00937898704251527	0.0129279384388426	0.00915641333162888	0.00995809488767967	0.00829561874003871	0.00831771475100096	0.00664946728948037	0.00842202595997541	0.00926658221175715	0.0103421890584926	0.00849047697925965	0.00975225205151249	0.00805331874323583	0.00575610026667669
0.162666666666667	0.0114761703657111	0.0104068068431109	0.0112021992662615	0.0139977311014973	NA	0.01139113076286	0.0120926565829838	0.0166345885008069	0.00841733713497782	0.0114502579846585	0.0112588777800475	0.0125196920533343	0.018954241482216	0.0120771850022903	0.0090603257382977	0.0131882360731455	0.00846998806473683	0.0104095547047367	0.00908550675041299	0.00984043228435792	0.0143709789371119	0.00992483809132775	0.0113252069924473	0.00920997020455154	0.00888987298454704	0.00969766886904658	0.00861693569395156	0.0128254181276483	0.0113128616330388	0.0130989422276189	0.011855356491727	0.00832640743652361	0.0122662509609203	0.0102423066861437	0.00888929458069724	0.00943662400614243	0.0130377083371535	0.00922661821279704	0.0100238104128332	0.00835035099617395	0.00837030780795969	0.00669673731987544	0.00847730343217638	0.0093411376356768	0.0104308978259091	0.00856319123844812	0.00982347692943555	0.00810909884985159	0.00579792744840213
0.163333333333333	0.0115926057437112	0.0105032494950303	0.0112900703046423	0.014097995778062	NA	0.0114622332337006	0.0121875037184289	0.0167579372921839	0.00847715014918937	0.0115185028957527	0.0113312361110448	0.0126106658676384	0.0190942691488128	0.0122113202638822	0.00912071305644923	0.0132963234421253	0.00853604335767853	0.0104822408344426	0.00914769640517731	0.00990531749954659	0.0144780380002323	0.0100039340141178	0.0114067848465931	0.00928342767588031	0.00894714529363242	0.009773958539849	0.00868008036713252	0.012929050349228	0.0113776857144883	0.0131921971259409	0.0119305098071166	0.00839153210266512	0.0123550191240177	0.0103187116081455	0.00894408879819296	0.0094945875804606	0.0131483241004525	0.00929732599365113	0.010089920150085	0.00840541957867488	0.00842322146771073	0.00674432547360775	0.00853292375838551	0.0094162547899349	0.0105202712200136	0.00863648503725404	0.00989518770574609	0.00816525929729481	0.00584005776901987
0.164	0.0117100898961189	0.0106005201726225	0.0113785663848658	0.014198883018117	NA	0.0115337474594476	0.01228300082412	0.0168819874907729	0.00853735766914703	0.0115871275388222	0.0114040336651697	0.0127022321290451	0.0192351646900054	0.0123467357221358	0.00918147680684387	0.0134051866957728	0.00860256006316499	0.0105553936193696	0.00921029097504381	0.00997060628248111	0.0145858011841109	0.0100836013765687	0.0114889192005739	0.00935745167927434	0.00900477256497702	0.00985078094858449	0.00874365855023996	0.0130334273691057	0.0114428658419273	0.0132860543378865	0.0120061111476521	0.00845715940900583	0.0124443852129404	0.0103956220388091	0.00899920644273271	0.00955287932671932	0.0132597906868451	0.00936853976672658	0.0101564260332055	0.00846082627126876	0.00847645753193942	0.00679223366389197	0.00858888880982145	0.00949193718438969	0.0106103128286663	0.00871036223262684	0.00996738722462076	0.00822180256832229	0.00588249340772177
0.164666666666667	0.0118286292228687	0.0106986244411273	0.0114676910229679	0.0143003955093833	NA	0.0116056754555131	0.012379151144891	0.0170067410104484	0.00859796191499305	0.0116561337132901	0.0114772727642723	0.0127943938544783	0.0193769311315049	0.0124834384563919	0.00924261901742003	0.0135148297138641	0.00866954072665227	0.0106290155442106	0.00927329279939065	0.0100363008415195	0.0146942718705464	0.0101638435122452	0.0115716133681653	0.00943204621998246	0.0090627567811284	0.00992813896364841	0.00880767282660464	0.013138553170517	0.011508403774263	0.0133805169034271	0.0120821628308924	0.0085232930999782	0.0125343525615136	0.0104730405451356	0.00905464924576101	0.00961150081061552	0.0133721130548924	0.00944026263623337	0.0102233300007945	0.00851657286393292	0.00853001781050198	0.00684046381256563	0.00864520046464642	0.009568188336966	0.0107010262391253	0.00878482669366655	0.0100400783404288	0.00827873115985421	0.00592523655897067
0.165333333333333	0.0119482300912287	0.0107975678662264	0.0115574477412944	0.0144025359367222	NA	0.0116780192429317	0.0124759579263839	0.017132199751197	0.00865896511461105	0.0117255232234607	0.0115509557378638	0.0128871540659998	0.0195195714756413	0.0126214354550857	0.00930414172315364	0.0136252563694304	0.00873698789921393	0.0107031091005168	0.0093367042268483	0.0101024033933564	0.014803453440875	0.0102446637635288	0.0116548706753525	0.00950721532468473	0.00912109993230807	0.0100060354582798	0.00887212578968115	0.0132444317377062	0.0115743012765676	0.0134755878660815	0.0121586671819792	0.0085899369451931	0.0126249245112344	0.0105509696979116	0.00911041894578677	0.00967045360227307	0.0134852961629917	0.00951249771798798	0.0102906339962402	0.00857266115287876	0.00858390412143683	0.00688901785009033	0.00870186060794799	0.00964501177337568	0.0107924150377103	0.0088598823013997	0.0101132639176745	0.00833604758301625	0.00596828943259866
0.166	0.0120688988337327	0.0108973560129958	0.0116478400682954	0.0145053069819226	NA	0.0117507808483243	0.0125734244148237	0.0172583655989384	0.00872036950359081	0.0117952978784883	0.0116250849230757	0.0129805157906808	0.0196630887007924	0.0127607336118642	0.00936604696603273	0.0137364705282675	0.00880490413744027	0.0107776767866314	0.00940052761527148	0.0101689161630055	0.0149133492757069	0.0103260654814872	0.0117386944602498	0.00958296304147093	0.00917980401638493	0.0100844733104252	0.0089370200430134	0.0133510670555756	0.0116405601200649	0.0135712702727344	0.0122356265336029	0.00865709473955339	0.012716104411099	0.010629412071594	0.00916651728838369	0.00972973927622201	0.0135993449687442	0.00958524813934317	0.0103583399676763	0.00862909294053504	0.00863811829097547	0.00693789771555236	0.0087588711317201	0.00972241102683098	0.0108844828094638	0.00893553294854926	0.0101869468309385	0.00839375436318104	0.0060116542539057
0.166666666666667	0.0121906417460733	0.0109979944448308	0.0117388715383151	0.0146087113234859	NA	0.0118239623038613	0.0126715538567905	0.0173852404253456	0.00878217732519196	0.0118654594923436	0.0116996626646183	0.0130744820604728	0.0198074857608106	0.0129013397216455	0.009428336795031	0.0138484760484394	0.00887329200333588	0.0108527211076219	0.00946476533171002	0.0102358413837819	0.0150239627546602	0.0104080520257424	0.0118230880730176	0.00965929343981569	0.00923887103884746	0.0101634554026	0.00900235820019872	0.0134584631093305	0.0117071820821178	0.0136675671734513	0.0123130432259684	0.00872477030336689	0.0128078956174259	0.0107083702441925	0.00922294602619022	0.00978935941137715	0.0137142644283125	0.00965851703911564	0.0104264498679396	0.0086858700355307	0.008692662153553	0.00698710535666275	0.00881623393484327	0.00980038963775079	0.0109772331378069	0.00901178253929843	0.0102611299648162	0.00845185404000879	0.0060553332637587
0.167333333333333	0.0123134650849562	0.0110994887223444	0.0118305456913787	0.0147127516364098	NA	0.0118975656472242	0.0127703494989888	0.0175128260876666	0.00884439083030668	0.0119360098837803	0.0117746913147373	0.013169055912075	0.019952765584444	0.0130432604766218	0.00949101326608079	0.0139612767797764	0.00894215406421545	0.0109282445752112	0.00952941975237829	0.0103031812972829	0.015135297256091	0.0104906267643357	0.0119080548757766	0.00973621061055019	0.00929830301277483	0.0102429846217481	0.00906814288485058	0.013566623884118	0.0117741689462145	0.0137644816212912	0.01239091960676	0.0087929674824585	0.0129003014936757	0.0107878467971506	0.00927970691890905	0.00984931559101633	0.0138300594957648	0.00973230756751144	0.0104949656545264	0.00874299425267702	0.0087475375518183	0.00703664272975662	0.00887395092306411	0.00987895115345962	0.0110706696041908	0.00908863498904851	0.010335816213856	0.00851034916748738	0.00609932871869099
0.168	0.0124373750659167	0.0112018444022383	0.011922866072975	0.0148174305919688	NA	0.0119715929215672	0.0128698145880143	0.0176411244285451	0.00890701227742128	0.012006950876301	0.0118501732331699	0.013264240386801	0.0200989310747548	0.013186502462206	0.00955407844204502	0.014074876563366	0.00901149289259806	0.0110042497077073	0.00959449326262351	0.0103709381533684	0.0152473561568204	0.0105737930735898	0.0119935982425194	0.00981371866583034	0.00935810195880665	0.0103230638590994	0.00913437673056007	0.0136755533646621	0.0118415225019538	0.0138620166721155	0.0124692580311044	0.00886169014828155	0.0129933254102667	0.0108678443152256	0.00933680173330618	0.00990960940275822	0.0139467351224083	0.00980662288604914	0.0105638892895474	0.00880046741294927	0.00880274633664368	0.00708651179979201	0.00893202400897394	0.00995809912787923	0.0111647957877451	0.00916609422417038	0.0104110084824942	0.00856924231397147	0.00614364289100225
0.168666666666667	0.012562377861097	0.0113050670361453	0.0120158362338355	0.0149227508574939	NA	0.0120460461754774	0.0129699523701181	0.0177701372758428	0.00897004393257688	0.0120782842981221	0.0119261107870989	0.0133600385304428	0.0202459851085336	0.0133310721529231	0.00961753439268846	0.0141892792310386	0.00908131106609962	0.011080739029931	0.00965998825689264	0.0104391142101405	0.0153601428318587	0.0106575543379688	0.0120797215590192	0.00989182173910139	0.00941826990511155	0.0104036960100258	0.00920106238085586	0.0137852555348925	0.0119092445450308	0.0139601753843951	0.0125480608615334	0.00893094219802839	0.013086970744387	0.0109483653863662	0.00939423224320947	0.00997024243853955	0.0140642962561103	0.00988146616748076	0.0106332227396831	0.00885829134346767	0.00885829036713428	0.00713671454034799	0.00899045511198676	0.0100378371212129	0.0112596152649202	0.00924416418174986	0.0104867096849892	0.00862853606222099	0.00618827806885886
0.169333333333333	0.0126884795969845	0.0114091621694448	0.0121094597297099	0.0150287150961494	NA	0.0121209274629348	0.0130707660909681	0.0178998664424606	0.00903348806932879	0.0121500119821378	0.0120025063511067	0.0134564533931335	0.0203939305357099	0.0134769759082474	0.00968138319464798	0.0143044886048463	0.00915161116732373	0.0111577150731431	0.00972590713869801	0.0105077117339219	0.015473660654125	0.0107419139499358	0.0121664282227361	0.0099705239850589	0.00947880888735448	0.0104848839738941	0.00926820248916288	0.0138957343775687	0.0119773368772206	0.0140589608190137	0.0126273304679457	0.00900072755474	0.0131812408798021	0.0110294126015892	0.00945200022950674	0.010031216294592	0.0141827478406072	0.00995684059571037	0.0107029679761378	0.00891646787747786	0.00891417151063695	0.0071872529336222	0.00904924615831625	0.010118168699622	0.0113551316091274	0.00932284880932666	0.0105629227453533	0.0086882330094388	0.00623323655639462
0.17	0.0128156863521124	0.0115141353400484	0.0122037401211377	0.0151353259667078	NA	0.0121962388432706	0.0131722589954077	0.0180303137261612	0.00909734696870499	0.012222135765884	0.0120793623071264	0.0135534880292076	0.0205427701787589	0.0136242199683863	0.00974562693140212	0.0144205084965364	0.00922239578375081	0.0112351803749697	0.00979225232058158	0.0105767329992338	0.0155879129941656	0.0108268753098072	0.0122537216427201	0.0100498295796059	0.00953972094866277	0.010566630653918	0.0093357997187595	0.0140069938738991	0.0120458013063627	0.0141583760390683	0.0127070692275671	0.00907105016741478	0.0132761392066597	0.0111109885548542	0.00951010748014343	0.0100925325714184	0.0143020948148013	0.0100327493657105	0.0107731269745926	0.00897499885433067	0.00897039164274872	0.00723812897042769	0.00910839908095213	0.0101990974348951	0.0114513483903728	0.009402152064627	0.0106396505972832	0.00874833576730746	0.00627852067381191
0.170666666666667	0.0129440041547207	0.0116199920771579	0.0122986809732156	0.015242586123323	NA	0.0122719823811258	0.0132744343272124	0.0181614809093915	0.00916162291916346	0.0122946574915007	0.0121566810443933	0.0136511454970595	0.0206925068321053	0.0137728104500118	0.00981026769323965	0.0145373427070183	0.0092936675076255	0.0113131374793259	0.00985902622407791	0.0106461802887727	0.0157029032198668	0.0109124418256046	0.0123416052395114	0.0101297427198065	0.00960100813959079	0.0106489389570074	0.00940385674273335	0.0141190380031544	0.0121146396463439	0.0142584241096667	0.0127872795249104	0.0091419140111164	0.0133716691212889	0.0111930958429366	0.00956855579011967	0.0101541928737689	0.0144223421120458	0.0101091956834359	0.0108437017151582	0.00903388611946135	0.00902695264732491	0.00728934465018912	0.00916791581963555	0.0102806269041093	0.0115482691748883	0.0094820779152896	0.0107168961840876	0.00880884696202525	0.00632413275748327
0.171333333333333	0.0130734389803794	0.0117267378999927	0.0123942858553619	0.0153504982153007	NA	0.0123481601464078	0.0133772953288426	0.0182933697591055	0.0092263182165484	0.0123675790056943	0.0122344649593939	0.0137494288589998	0.0208431432615228	0.0139227533419412	0.00987530757722732	0.0146549950258241	0.00936542893584237	0.0113915889363382	0.00992623127967564	0.0107160558933865	0.0158186346961664	0.0109986169129047	0.0124300824450381	0.010210267623835	0.00966267251808339	0.010731811793616	0.00947237624393564	0.0142318707422766	0.012183853717081	0.0143591080977226	0.012867963751733	0.00921332308708056	0.0134678340259967	0.0112757370652997	0.00962734696148697	0.010216198810616	0.0145434946594173	0.0101861827657355	0.0109146941823268	0.00909313152436811	0.00908385641648673	0.00734090198093829	0.00922779832083373	0.0103627606892837	0.0116458975247579	0.00956263033858528	0.0107946624586143	0.00886976923434123	0.00637007516005336
0.172	0.0132039967495728	0.0118343783164892	0.0124905583410763	0.0154590648868681	NA	0.0124247742142471	0.0134808452411952	0.0184259820265876	0.00929143516404532	0.0124409021596989	0.0123127164558145	0.0138483411811103	0.020994682203531	0.0140740545007675	0.00994074868717671	0.0147734692305638	0.00943768266982993	0.0114705373022658	0.00999386992677769	0.0107863621120496	0.0159351107847604	0.0110854039946857	0.0125191567025106	0.0102914085309217	0.00972471614943791	0.0108152520775866	0.00954136091493407	0.014345496065482	0.0122534453445026	0.0144604310717465	0.012949124306995	0.00928528142282087	0.0135646373288598	0.0113589148239641	0.00968648280334434	0.0102785519951297	0.014665557376976	0.0102637138402612	0.0109861063649225	0.00915273692659012	0.00914110485062848	0.00739280297930904	0.00928804853771378	0.010445502377025	0.0117442369975397	0.0096438133211298	0.0108729523831743	0.00893110523958949	0.0064163502505413
0.172666666666667	0.0133356833252452	0.0119429188219689	0.0125875020076964	0.01556828877694	NA	0.0125018266649526	0.0135850873033517	0.0185593194472762	0.00935697607213507	0.0125146288092365	0.0123914379444874	0.0139478855330962	0.0211471263647882	0.0142267196464416	0.0100065931336102	0.0148927690863739	0.00951043131543281	0.0115499851394199	0.01006194461366	0.0108571012518373	0.0160523348438076	0.0111728065011711	0.0126088314663131	0.0103731697012947	0.00978714110626492	0.0108992627259942	0.00961081345796424	0.0144599179438594	0.0123234163605301	0.0145623961016347	0.0130307635968152	0.00935779307223357	0.0136620824435126	0.0114426317233764	0.00974596513183392	0.0103412540446519	0.0147885351770136	0.0103417921453752	0.0110579402560522	0.00921270418968485	0.00919869985842428	0.00744504967053135	0.00934866843011559	0.0105288555581651	0.0118432911458836	0.00972563085859007	0.0109517689294644	0.00899285764772242	0.00646296041444347
0.173333333333333	0.0134685045103094	0.0120523648977772	0.0126851204361498	0.015678172518884	NA	0.012579319583966	0.0136900247523232	0.0186933837405879	0.00942294325854667	0.0125887608144771	0.0124706318433371	0.014048064988137	0.0213004784214818	0.0143807543578076	0.010072843033726	0.0150128983453605	0.00958367748279236	0.0116299350160819	0.0101304577974288	0.0109282756278986	0.0161703102276301	0.0112608278696714	0.0126991102018921	0.0104555554161167	0.00984994946844752	0.010983846658988	0.00968073658487955	0.0145751403449632	0.0123937686030587	0.0146650062584548	0.0131128840344263	0.00943086211570116	0.0137601727889306	0.011526890370276	0.00980579577013611	0.01040430658067	0.014912432963289	0.0104204209300538	0.0111301978530546	0.0092730351832047	0.00925664335683437	0.00749764408842488	0.00940965996452389	0.0106128238273903	0.0119430635171455	0.00980808695538356	0.0110311150784882	0.00905502914334301	0.00650990805383662
0.174	0.013602466045116	0.0121627220098915	0.0127834172107026	0.0157887187402833	NA	0.0126572550618159	0.0137956608227943	0.0188281766097417	0.00948933904820905	0.0126633000399974	0.0125503005773237	0.0141488826227349	0.0214547410187145	0.0145361640680914	0.0101395005113624	0.0151338607460356	0.00965742378622538	0.0117103895064196	0.0101994119439766	0.0109998875634295	0.0162890402864108	0.0113494715444228	0.0127899963856421	0.0105385699774183	0.0099131433230992	0.0110690067996301	0.00975113301709962	0.0146911672324011	0.012464503915937	0.0147682646142278	0.0131954880401286	0.00950449266019486	0.01385891178921	0.0116116933735599	0.00986597654846411	0.0104677112287909	0.0150372556302506	0.0104996034537896	0.0112028811574491	0.00933373178267312	0.00931493727111094	0.00755058827539171	0.0094710251140395	0.0106974107828632	0.012043557652996	0.0098911856243708	0.0111109938204743	0.0091176224257363	0.00655719558748142
0.174666666666667	0.0137375736048857	0.0122739956074983	0.0128823959187042	0.0158999300626976	NA	0.0127356351940704	0.0139019987468627	0.0189636997415844	0.00955616577320159	0.0127382483547393	0.0126304465783863	0.0142503415165614	0.0216099167698887	0.0146929540603468	0.0102065676969608	0.0152556600127482	0.00973167284410113	0.0117913511904028	0.0102688095279365	0.0110719393896436	0.016408528365888	0.0114387409764227	0.0128814935047879	0.0106222177080272	0.00997672476452035	0.0111547460737326	0.00982200548555715	0.0148080025654166	0.0125356241489461	0.0148721742417077	0.0132785780412437	0.00957868883937594	0.013958302873343	0.0116970433441467	0.00992650930405806	0.0105314696187134	0.0151630080622478	0.010579342986491	0.0112759921748834	0.00939479586956004	0.00937358353480343	0.00760388428240841	0.00953276585834963	0.010782620025835	0.0121447770890264	0.00997493088654107	0.0111914081547933	0.00918064020889972	0.00660482545092633
0.175333333333333	0.0138738327971037	0.012386191121539	0.0129820601503275	0.0160118091014217	NA	0.0128144620812893	0.0140090417537775	0.0190999548064157	0.00962342577270354	0.0128136076319671	0.0127110722853843	0.0143524447523023	0.0217660082560867	0.0148511294628579	0.0102740467275281	0.0153782998551089	0.00980642727871661	0.0118728226537162	0.010338653032635	0.0111444334457433	0.0165287778070457	0.011528639623263	0.0129736050572638	0.0107065029514925	0.0100406958941533	0.0112410674096933	0.00989335673064329	0.0149256502984662	0.0126071311577783	0.0149767382141576	0.0133621564720659	0.00965345481369573	0.014058349474989	0.0117829428948381	0.00998739588117851	0.0105955833842009	0.0152896951327276	0.0106596428083786	0.0113495329150808	0.00945622933125654	0.00943258408976348	0.00765753416901741	0.00959488418369728	0.0108684551602503	0.0122467253543493	0.010059326770691	0.0112723610898726	0.00924408522157244	0.00665280009661195
0.176	0.0140112491588771	0.0124993139632249	0.0130824134983055	0.0161243584652426	NA	0.0128937378289749	0.0141167930696738	0.0192369434578145	0.00969112139294222	0.0128893797492239	0.012792180144037	0.0144551954154996	0.0219230180254487	0.0150106952445016	0.0103419397465983	0.0155017839674093	0.0098816897161701	0.0119548064876719	0.0104089449500437	0.0112173720788888	0.0166497919458019	0.0116191709489605	0.0130663345515898	0.0107914300720045	0.0101050588205359	0.0113279737383283	0.00996518950215139	0.0150441143807918	0.012679026804015	0.0150819596051233	0.0134462257738127	0.0097287947704944	0.0141590550322408	0.011869394640179	0.0100486381310994	0.0106600541630532	0.015417321703421	0.01074050620988	0.0114235053917864	0.00951803406104905	0.00949194088614925	0.00771154000331753	0.00965738208284983	0.0109549197923436	0.0123494059711957	0.0101443773130961	0.0113538556431088	0.00930796020726368	0.00670112199397558
0.176666666666667	0.0141498281542547	0.0126133695225203	0.0131834595576644	0.0162375807561944	NA	0.0129734645475224	0.0142252559173055	0.019374667332465	0.00975925498714006	0.0129655665882881	0.0128737726068627	0.014558596594393	0.0220809485925479	0.0151716562100712	0.0104102489041923	0.0156261160280345	0.00995746278623282	0.0120373052891197	0.0104796877807288	0.0112907576441676	0.0167715741126924	0.0117103384237848	0.0131596855067444	0.0108770034543103	0.0101698156592536	0.011415467992703	0.0100375065592192	0.015163398755987	0.0127513129551034	0.0151878414882026	0.0135307883945749	0.00980471292409832	0.0142604229873871	0.0119564011963167	0.0101102379121006	0.010724883597078	0.0155458926235147	0.0108219364915214	0.0114979116227124	0.00958021195809271	0.00955165588242936	0.00776590386195394	0.00972026155506662	0.0110420175302262	0.012452822454508	0.0102300865571753	0.0114358948407784	0.00937226792427994	0.0067497936295563
0.177333333333333	0.0142895751715112	0.0127283631665929	0.0132852019254515	0.016351478569311	NA	0.0130536443521691	0.0143344335157752	0.0195131280499842	0.00982782891546049	0.0130421700351277	0.0129558521331156	0.0146626513797577	0.0222398024377628	0.0153340169955631	0.0104789763567782	0.0157512996988706	0.0100337491222189	0.0121203216603561	0.0105508840338	0.0113645925045614	0.0168941276325526	0.0118021455240825	0.0132536614520347	0.010963227503625	0.0102349685328899	0.0115035531079612	0.0101103106702695	0.0152835073615593	0.0128239914843331	0.015294386936813	0.0136158467892648	0.00988121351591614	0.0143624567866708	0.0120439651808575	0.0101721970894595	0.0107900733320617	0.0156754127288114	0.0109039369638164	0.0115727536294831	0.0096427649273842	0.00961173104538626	0.00782062783010721	0.00978352460606566	0.0111297519834656	0.0125569783115285	0.010316458553148	0.0115184817179468	0.00943701114575114	0.00679881750710029
0.178	0.0144304955203941	0.0128443002382331	0.0133876442004606	0.0164660544923775	NA	0.0131342793629428	0.0144443290802614	0.019652327212749	0.00989684554495248	0.0131191919798548	0.0130384211887215	0.0147673628647413	0.0223995820066467	0.0154977820634288	0.0105481242672289	0.0158773386247058	0.0101105513608538	0.0122038582090313	0.0106225362268565	0.0114388790309131	0.0170174558241947	0.0118945957320999	0.013348265926962	0.0110501066455372	0.0103005195709754	0.0115922320211518	0.0101836046129491	0.0154044441284863	0.0128970642708118	0.0154015990239547	0.0137014034195633	0.00995830081453338	0.014465159880042	0.0121320892127218	0.0102345175354428	0.0108556250177399	0.0158058868408768	0.0109865109471531	0.0116480334375782	0.0097056948797338	0.00967216835011911	0.0078757140014817	0.00984717324798941	0.0112181267626551	0.0126618770413841	0.0104034973576841	0.0116016193183741	0.00950219265965557	0.00684819614766655
0.178666666666667	0.014572594429336	0.01296118605424	0.0134907899829518	0.0165813111056789	NA	0.0132153717046096	0.0145549458217433	0.0197922664057248	0.00996630724949405	0.0131966343166791	0.0131214822462123	0.0148727341446983	0.0225602897092953	0.0156629556977943	0.0106176948047803	0.0160042364326262	0.0101878721421401	0.0122879175480556	0.0106946468859329	0.0115136196018925	0.0171415620000828	0.0119876925358014	0.0134435024810855	0.0111376453259106	0.0103664709099356	0.0116815076710535	0.0102573911740662	0.0155262129807667	0.0129705331994399	0.015509480821972	0.013787460753866	0.0100359791158055	0.0145685357209076	0.0122207759119985	0.0102972011292967	0.010921540307767	0.0159373197661739	0.0110696617716774	0.0117237530762765	0.00976900373173682	0.00973296978004618	0.00793116447829311	0.00991120949936963	0.0113071454789757	0.0127675221346667	0.0104912070335466	0.0116853106944203	0.00956781526884376	0.00689793208973298
0.179333333333333	0.0147158770426298	0.013079025903775	0.0135946428743684	0.0166972509817474	NA	0.0132969235066199	0.0146662869467229	0.0199329471962941	0.0100362164097344	0.0132744989438603	0.0132050377846587	0.0149787683170226	0.0227219279197109	0.0158295419996492	0.0106876901449875	0.0161319967314057	0.0102657141092229	0.0123725022955032	0.0107672185454425	0.0115888166039613	0.0172664494660042	0.0120814394286869	0.0135393746738819	0.0112258480107804	0.0104328246930364	0.0117713829979975	0.0103316731495259	0.0156488178349666	0.0130444001608851	0.0156180354023101	0.0138740212672286	0.0101142527429496	0.0146725877658751	0.0123100278997963	0.0103602497572375	0.0109878208596858	0.0160697162951842	0.0111533927771745	0.0117999145785975	0.00983269340574432	0.00979413732690667	0.00798698137125535	0.00997563538509123	0.011396811743748	0.0128739170730099	0.0105795916492266	0.0117695589069469	0.00963388179106111	0.00694802788930273
0.18	0.0148603484175715	0.0131978250466828	0.0136992064770496	0.0168138766851075	NA	0.0133789369030544	0.0147783556569447	0.0200743711340859	0.010106575413035	0.0133527877636598	0.0132890902896014	0.0150854684809779	0.0228844989751657	0.0159975448820077	0.0107581124696803	0.0162606231108897	0.0103440799082519	0.0124576150745151	0.0108402537481192	0.0116644724313361	0.0173921215207369	0.0121758399096042	0.0136358860746012	0.0113147191862447	0.0104995830703286	0.0118618609436884	0.0104064533442648	0.0157722625997601	0.0131186670515553	0.0157272658352697	0.0139610874413099	0.0101931260466343	0.0147773194744935	0.0123998477980948	0.0104236653124409	0.0110544683348962	0.0162030812015171	0.0112377073129472	0.0118765199812431	0.00989676582983312	0.00985567299076199	0.0080431667995665	0.0100404529363552	0.0114871291679753	0.0129810653286613	0.0106686552785714	0.0118543670252175	0.00970039505896927	0.00699848612001094
0.180666666666667	0.0150060135215662	0.0133175887117781	0.0138044843939381	0.0169311907720195	NA	0.0134614140325687	0.0148911551491124	0.020216539750806	0.0101773866534091	0.0134315026822917	0.0133736422529812	0.015192837737526	0.0230480051755612	0.0161669680650442	0.0108289639669181	0.0163901191413742	0.0104229721882429	0.0125432585131998	0.010913755044958	0.011740589485952	0.0175185814557155	0.0122708974825607	0.0137330402621204	0.0114042633583505	0.0105667481985905	0.0119529444510218	0.0104817345721828	0.0158965511754648	0.0131933357735716	0.0158371751897582	0.0140486617643145	0.0102726034050679	0.0148827343089881	0.0124902382295927	0.010487449695031	0.0111214843986234	0.0163374192410049	0.0113226087376915	0.0119535713245382	0.0099612229377752	0.00991757877999661	0.00809972289089405	0.0101056641906406	0.0115781013618784	0.013088970364051	0.0107584020004038	0.0119397381267957	0.00976735792016635	0.0070493093732318
0.181333333333333	0.0151528772292022	0.0134383220951004	0.013910480228285	0.017049195790221	NA	0.0135443570383373	0.0150046886146038	0.0203594545600677	0.0102486525314602	0.0135106456098728	0.0134586961730671	0.0153008791891535	0.0232124487827871	0.0163378150712058	0.010900246830943	0.0165204883729783	0.0105023936009369	0.0126294352445331	0.0109877249951535	0.0118171701774234	0.017645832554692	0.0123666156565303	0.013830840824792	0.0114944850529752	0.0106343222412689	0.0120446364639018	0.0105575196560743	0.0160216874535726	0.0132684082347398	0.0159477665330371	0.0141367467309345	0.0103526892240856	0.0149888357339917	0.0125812018175554	0.010551604812069	0.0111888707198859	0.0164727351507866	0.01140810041937	0.0120310706523699	0.0100260666690062	0.00997985671131821	0.00815665178135932	0.0101712711916654	0.0116697319344202	0.013197635631356	0.0108488358981358	0.0120256752974408	0.00983477323720578	0.00710050025818586
0.182	0.0153009443192913	0.0135600303581342	0.0140171975833499	0.0171678942786663	NA	0.0136277680679958	0.0151189592391822	0.0205031170572229	0.0103203754543195	0.0135902184603718	0.0135442545543831	0.0154095959396956	0.0233778320200772	0.0165100892203043	0.0109719632621325	0.0166517343350113	0.0105823468006572	0.0127161479062557	0.011062166166037	0.0118942169230054	0.0177738780933948	0.012462997945259	0.0139292913602904	0.011585388815702	0.0107023073684189	0.0121369399270545	0.0106338114275565	0.0161476753162742	0.0133438863485221	0.0160590429304672	0.0142253448422888	0.0104333879372339	0.0150956272162706	0.0126727411856602	0.0106161325775404	0.0112566289714624	0.0166090336483774	0.0114941857350817	0.0121090200121274	0.0100912989685936	0.0100425088097574	0.00821395561552106	0.0102372759893467	0.0117620244928213	0.0133070645720611	0.0109399610593721	0.0121121816310014	0.00990264388761385	0.00715206140204772
0.182666666666667	0.0154502194718767	0.0136827186259961	0.0141246400620963	0.017287288767264	NA	0.0137116492735834	0.0152339702027066	0.0206475287191948	0.0103925578355814	0.0136702231515577	0.0136303199076337	0.0155189910941586	0.0235441570713639	0.0166837936245907	0.011044115466951	0.0167838605353354	0.0106628344441653	0.0128033991407694	0.0111370811330118	0.0119717321475525	0.0179027213391835	0.0125600478670664	0.0140283954754538	0.0116769792116908	0.0107707057566407	0.0122298577858404	0.0107106127269976	0.0162745186359798	0.0134197720340064	0.01617100744525	0.0143144586058626	0.0105147040058537	0.0152031122244461	0.0127648589578403	0.0106810349123424	0.0113247608298583	0.0167463194307261	0.0115808680709293	0.0121874214546389	0.0101569217872036	0.0101055371086667	0.00827163654635818	0.0103036806397596	0.0118549826420667	0.0134172606165148	0.0110317815755082	0.0121992602293072	0.00997097276390601	0.00720399545005398
0.183333333333333	0.0156007072652092	0.0138063919855874	0.0142328112668845	0.0174073817766133	NA	0.0137960028114837	0.0153497246788376	0.0207926910043105	0.0104652020952386	0.0137506616049469	0.0137168947496271	0.0156290677585404	0.0237114260806305	0.0168589311838151	0.0111167056579001	0.0169168704597212	0.0107438591905145	0.012891191595032	0.0112124724794867	0.012049718283478	0.0180323655507012	0.0126577689446453	0.0141281567861232	0.0117692608255428	0.0108395195890166	0.0123233929860647	0.0107879264034414	0.0164022212748337	0.0134960672158767	0.0162836631381656	0.0144040905354444	0.0105966419191619	0.0153112942287115	0.0128575577581271	0.0107463137442709	0.0113932679752726	0.0168845971732597	0.011668150821884	0.0122662770341097	0.0102229370810678	0.0101689436497193	0.00832969673525172	0.0103704872050949	0.0119486099844024	0.0135282271834827	0.0111243015413191	0.0122869142020575	0.0100397627736016	0.0072563050656115
0.184	0.015752412172693	0.0139310554837133	0.0143417147991583	0.0175281758177379	NA	0.0138808308423642	0.0154662258347428	0.020938605352135	0.0105383106596149	0.0138315357457504	0.0138039816031977	0.0157398290396479	0.0238796411512629	0.0170355045802748	0.0111897360534682	0.0170507675711992	0.0108254237009021	0.0129795279204495	0.0112883427968076	0.0121281777707108	0.0181628139775234	0.0127561647048572	0.0142285789169774	0.01186223826116	0.0109087510550444	0.0124175484737851	0.0108657553145316	0.0165307870842241	0.0135727738243814	0.016397013067308	0.0144942431510625	0.0106792061943303	0.0154201767005438	0.0129508402104904	0.0108119710080053	0.0114621520915625	0.0170238715289146	0.011756037391647	0.0123455888080579	0.0102893468119488	0.0102327304829068	0.0083881383519659	0.0104376977536166	0.0120429101188227	0.0136399676796961	0.0112175250545409	0.0123751466667086	0.0101090168392374	0.0073089929304059
0.184666666666667	0.0159053385598006	0.014056714125168	0.0144513542591293	0.017649673391818	NA	0.0139661355311158	0.0155834768307979	0.021085273183305	0.0106118859612975	0.0139128475028191	0.0138915829971267	0.0158512780449137	0.0240488043453984	0.0172135162738533	0.0112632088780787	0.0171855553094054	0.010907530638519	0.0130684107727679	0.0113646946841881	0.0122071130566519	0.0182940698598036	0.0128552386785264	0.0143296655013639	0.0119559161415991	0.0109784023505703	0.012512327195118	0.0109441023264337	0.0166602199042876	0.0136498937953008	0.016511060287817	0.01458491897892	0.0107624013765633	0.0155297631124113	0.0130447089386777	0.0108780086450949	0.0115314148662091	0.0171641471271556	0.0118445311925082	0.0124253588372504	0.0103561529471055	0.0102968996665366	0.00844696357462836	0.0105053143596173	0.012137886640548	0.0137524854993972	0.0113114562154441	0.0124639607483584	0.0101787378983795	0.0073620617445104
0.185333333333333	0.0160594906809589	0.0141833728707846	0.0145617332454561	0.0177718769899213	NA	0.0140519190467902	0.0157014808202868	0.0212326958993649	0.0106859304390678	0.0139945988085888	0.0139797014660604	0.0159634178822096	0.0242189176832741	0.0173929684970542	0.0113371263620375	0.0173212370899219	0.0109901826683984	0.0131578428119629	0.0114415307486371	0.0122865265961299	0.0184261364279158	0.0129549944002297	0.0144314201811269	0.0120502991089193	0.0110484756777196	0.012607732096042	0.0110229703137548	0.016790523563409	0.0137274290699147	0.0166258078516065	0.0146761205513283	0.0108462320391729	0.0156400569374757	0.0131391665660515	0.0109444286039427	0.0116010579902815	0.0173054285729813	0.0119336356452024	0.0125055891856373	0.0104233574592572	0.0103614532672286	0.00850617458970952	0.0105733391033733	0.012233543140493	0.0138657840238799	0.0114060991263991	0.0125533595796286	0.010248928903634	0.00741551422649486
0.186	0.016214872676407	0.0143110366354523	0.0146728553549193	0.0178947890927311	NA	0.0141381835625376	0.0158202409490981	0.0213808748826026	0.0107604465378304	0.0140767915990242	0.0140683395504283	0.016076251659659	0.0243899831425738	0.0175738632500325	0.0114114907414787	0.0174578163036119	0.0110733824572623	0.0132478267021271	0.0115188536048859	0.0123664208513547	0.0185590169020943	0.0130554354080839	0.0145338466064312	0.0121453918240243	0.0111189732448253	0.0127037661222	0.0111023621594624	0.0169217018777154	0.0138053815949683	0.0167412588070896	0.0147678504066397	0.0109307027836519	0.01575106164929	0.0132342157154246	0.0110112328397896	0.011671083158401	0.0174477204459176	0.0120233541787614	0.0125862819202858	0.0104909623265469	0.0104263933599117	0.00856577359200103	0.0106417740710986	0.0123298832047246	0.0139798666210282	0.0115014578914334	0.0126433463005444	0.0103195928226557	0.00746935311353509
0.186666666666667	0.0163714885690262	0.0144397102860975	0.0147847241820928	0.0180184121702739	NA	0.0142249312555423	0.0159397603554198	0.0215298114958862	0.0108354367085414	0.0141594278135617	0.0141574997963578	0.0161897824854463	0.024562002657774	0.0177562022956275	0.0114863042583103	0.0175952963159501	0.0111571326733658	0.0133383651113569	0.0115966658753122	0.012446798291871	0.0186927144920693	0.0131565652435303	0.014636948435582	0.0122411989664986	0.0111898972663554	0.0128004322186986	0.0111822807548008	0.0170537586505658	0.0138837533226374	0.0168574161989013	0.0148601110891787	0.0110158182397451	0.0158627807214908	0.0133298590088943	0.0110784233146977	0.0117414920687041	0.0175910272989974	0.012113690230365	0.0126674391113129	0.0105589695325046	0.0104917220278188	0.00862576278459336	0.0107106213548971	0.0124269104139106	0.014094736644849	0.0115975366157812	0.012733924058413	0.0103907326381558	0.00752358116152244
0.187333333333333	0.0165293422611443	0.0145693986396318	0.0148973433190107	0.0181427486816442	NA	0.0143121643069574	0.0160600421694319	0.0216795070825023	0.010910903408135	0.0142425093950517	0.0142471847555893	0.0163040134676248	0.024734978119488	0.0179399871543992	0.0115615691601577	0.0177336804663478	0.0112414359863401	0.0134294607116369	0.0116749701898635	0.0125276613945097	0.0188272323967008	0.0132583874511161	0.0147407293348412	0.0123377252344374	0.011261249962838	0.0128977333299057	0.0112627289992056	0.0171866976720356	0.0139625462104932	0.0169742830676167	0.014952905149171	0.0111015830655178	0.0159752176274865	0.0134260990676749	0.0111460019975329	0.0118122864228054	0.0177353536577286	0.0122046472451871	0.0127490628318179	0.0106273810660088	0.0105574413624821	0.00868614437885254	0.010779883052715	0.0125246283427577	0.0142103974350032	0.0116943394054242	0.012825096007698	0.0104623513479076	0.00757820114517357
0.188	0.0166884375313136	0.014700106460865	0.0150107163548297	0.0182678010747282	NA	0.0143998849018395	0.0161810895129953	0.0218299629659942	0.010986849099449	0.0143260382897002	0.0143373969853876	0.0164189477139224	0.0249089113738106	0.0181252190996743	0.0116372877003073	0.0178729720674729	0.0113262950670334	0.0135211161787224	0.0117537691859776	0.0126090126433392	0.0189625738036083	0.013360905578273	0.0148451929782395	0.0124349753442708	0.0113330335607846	0.0129956723992464	0.0113437098002168	0.0173205227183954	0.0140417622214655	0.0170918624494665	0.0150462351426727	0.0111880019474225	0.0160883758401396	0.0135229385119282	0.0112139708639467	0.01188346792576	0.0178807040190484	0.0122962286762399	0.0128311551578133	0.0106961989212481	0.0106235534637272	0.00874692059439587	0.0108495612682908	0.0126230405594406	0.0143268523163314	0.0117918703666244	0.012916865309893	0.010534451964751	0.00763321585814048
0.188666666666667	0.0168487780310656	0.0148318384603835	0.0151248468754878	0.0183935717859255	NA	0.0144880952290811	0.0163029054993399	0.0219811804500018	0.0110632762511481	0.0144100164470084	0.0144281390484528	0.0165345883315454	0.0250838042216604	0.0183118991526028	0.0117134621376475	0.0180131744045653	0.01141171258735	0.0136133341920208	0.0118330655085018	0.0126908545296144	0.0190987418887981	0.0134641231750922	0.0149503430473852	0.0125329540305809	0.0114052502926114	0.0130942523689957	0.0114252260733894	0.017455237551586	0.0141214033238057	0.0172101573760496	0.015140103631497	0.011275079600363	0.0162022588314449	0.0136203799605929	0.0112823318963575	0.0119550382860249	0.0180270828502657	0.012388437984215	0.012913718168155	0.0107654250976816	0.0106900604396668	0.00880809365906683	0.0109196581111053	0.01272215062502	0.0144441045983777	0.0118901336054488	0.0130092351333918	0.0106070375165948	0.00768862811312074
0.189333333333333	0.0170103672816419	0.0149645992923949	0.0152397384633582	0.0185200632398694	NA	0.0145767974813429	0.0164254932327491	0.022133160818102	0.0111401873376473	0.0144944458197128	0.0145194135128296	0.0166509384269796	0.0252596584181234	0.0185000280772308	0.0117900947366101	0.0181542907347473	0.0114976912200876	0.0137061174344709	0.0119128618096099	0.0127731895517257	0.0192357398162871	0.0135680437940975	0.0150561832312681	0.0126316660459133	0.0114779023965591	0.0131934761800705	0.011507280742203	0.0175908459186873	0.0142014714910485	0.0173291708740418	0.01523451318314	0.0113628207677556	0.0163168700722022	0.0137184260312115	0.0113510870839313	0.0120269992154203	0.0181744945879905	0.0124812786373206	0.0129967539444722	0.0108350615999987	0.0107569644066935	0.00886966580890901	0.0109901756963294	0.0128219620928508	0.0145621575749082	0.0119891332272858	0.0131022086533569	0.0106801110464176	0.00774444074196791
0.19	0.0171732086707036	0.0150983935525376	0.0153553946968998	0.0186472778491454	NA	0.0146659938549847	0.0165488558082429	0.0222859053336503	0.0112175848390327	0.0145793283637232	0.0146112229518141	0.0167680011057902	0.0254364756717945	0.0186896063755929	0.0118671877671095	0.0182963242863296	0.0115842336387728	0.0137994685924206	0.0119931607487176	0.0128560202151461	0.0193735707377239	0.0136726709900142	0.0151627172260603	0.0127311161605816	0.0115509921166101	0.0132933467718187	0.0115898767379681	0.0177273515513829	0.014281968701973	0.0174489059649016	0.0153294663707051	0.0114512302215891	0.016432213031684	0.0138170793397569	0.0114202384225609	0.0120993524290898	0.0183229436370505	0.0125747541111171	0.0130802645710956	0.0109051104380778	0.0108242674894726	0.00893163928813908	0.0110611161447719	0.0129224785079803	0.0146810145234278	0.0120888733363524	0.0131957890515845	0.0107536756122672	0.00780065659580219
0.190666666666667	0.0173373054490201	0.0152332257756563	0.0154718191503025	0.018775218014008	NA	0.014755686549995	0.0166729963112577	0.0224394152396231	0.0112954712409809	0.0146646660380606	0.0147035699438595	0.0168857794724189	0.0256142576441193	0.0188806342828275	0.0119447435044811	0.018439278258112	0.0116713425174946	0.0138933903555027	0.0120739649923957	0.0129393490323771	0.0195122377920069	0.0137780083195362	0.0152699487349121	0.0128313091624659	0.0116245217024041	0.013393867081806	0.0116730169997322	0.0178647581654198	0.0143628969405625	0.0175693656645725	0.0154249657728258	0.0115403127624806	0.0165482911772982	0.013916342500456	0.011489787914846	0.0121720996454603	0.0184724343693962	0.0126688678883478	0.0131642521349852	0.0109755736269445	0.010891971820933	0.00899401634911886	0.0111324815828257	0.013023703406536	0.0148006787046918	0.0121893580351942	0.0132899795163687	0.0108277342872577	0.0078572785451212
0.191333333333333	0.0175026607271383	0.0153691004335438	0.0155890153931291	0.018903886122096	NA	0.0148458777699203	0.0167979178173248	0.0225936917584615	0.0113738490346782	0.0147504608047934	0.0147964570724796	0.0170042766299791	0.0257930059487363	0.0190731117623202	0.012022764229419	0.0185831558186802	0.0117590205307361	0.0139878854165091	0.0121552772142811	0.0130231785228937	0.019651744104899	0.0138840593410886	0.0153778814677449	0.0129322498568037	0.0116984934091518	0.0134950400456017	0.0117567044741822	0.018003069460063	0.0144442581959637	0.0176905529831823	0.0155210139735874	0.0116300732197297	0.0166651079742455	0.0140162181256127	0.0115597375700705	0.0122452425862018	0.0186229711229922	0.0127636234587679	0.0132487187256573	0.0110464531867292	0.010960079542259	0.00905679925232639	0.0112042741424124	0.0131256403151029	0.0149211533622159	0.0122905914241762	0.0133847832423616	0.0109022901595653	0.00791430947991092
0.192	0.0176692774720342	0.0155060219326479	0.0157069869899527	0.0190332845481463	NA	0.0149365697217927	0.0169236233917457	0.0227487360919152	0.0114527207167368	0.0148367146289736	0.0148898869261513	0.0171234956800496	0.0259727221508182	0.019267038500879	0.0121012522279115	0.018727960105698	0.0118472703532045	0.0140829564712636	0.0122371000949865	0.0131075112130884	0.01979209278864	0.013990827614589	0.0154865191410384	0.0130339430659748	0.0117729094975462	0.0135968685965612	0.0118409421155464	0.0181422891175455	0.014526054462445	0.0178124709247388	0.0156176135624473	0.0117205164513699	0.0167826668851724	0.0141167088254284	0.0116300894041809	0.0123187829761857	0.0187745582006973	0.0128590243189696	0.0133336664351101	0.0111177511426235	0.0110285928028799	0.00911999026632603	0.0112764959609262	0.0132282927500907	0.0150424417217813	0.0123925776009646	0.0134802034304316	0.0109773463324219	0.00797175230975685
0.192666666666667	0.0178371585037477	0.0156439946117451	0.0158257374999895	0.019163415653706	NA	0.0150277646160568	0.0170501160892659	0.0229045494208885	0.0115320887891106	0.014923429478571	0.0149838620982143	0.0172434397224651	0.0261534077664141	0.0194624139039445	0.0121802097911768	0.0188736942251951	0.0119360946596591	0.0141786062184919	0.0123194363220073	0.0131923496362132	0.0199332869415555	0.0140983167012043	0.0155958654776154	0.0131363936292787	0.0118477722336721	0.0136993556656074	0.0119257328854935	0.0182824208025131	0.0146082877393536	0.0179351224868225	0.0157147671341534	0.0118116473442168	0.0169009713698178	0.014217817207822	0.0117008454397631	0.0123927225434429	0.0189271998691316	0.0129550739722042	0.0134190973577491	0.011189469524836	0.0110975137604599	0.00918359166773765	0.0113491491811773	0.0133316642170903	0.0151645469909372	0.0124953206600014	0.0135762432875197	0.0110529059241068	0.00802960996395528
0.193333333333333	0.0180063064920027	0.0157830227395803	0.0159452704767281	0.0192942817868429	NA	0.0151194646664953	0.0171773989537462	0.0230611329052868	0.0116119557590095	0.0150106073244073	0.0150783851867697	0.0173641118551057	0.0263350642617911	0.019659237090842	0.0122596392155963	0.0190203612508504	0.0120254961247376	0.014274837359691	0.0124022885896271	0.0132776963323212	0.0200753296476633	0.0142065301631052	0.0157059242064211	0.0132396064027054	0.0119230838889136	0.0138025041810094	0.0120110797530296	0.0184234681614653	0.0146909600310718	0.0180585106602758	0.0158124772886618	0.0119034708139137	0.0170200248846553	0.014319545878247	0.0117720077060183	0.0124670630191215	0.019080900357532	0.013051775928201	0.0135050135903111	0.0112616103685469	0.011166844580887	0.00924760574120469	0.0114222359513325	0.0134357582102199	0.0152874723585005	0.0125988246919689	0.0136729060264924	0.011128972067937	0.00808788539162459
0.194	0.0181767239528135	0.0159231105124729	0.0160655894675538	0.0194258852818548	NA	0.0152116720901536	0.0173054750178312	0.0232184876838638	0.0116923241388117	0.0150982501400887	0.0151734587945766	0.017485515173684	0.0265176930527777	0.0198575068900769	0.0123395428026471	0.0191679642232716	0.0121154774227804	0.014371652598996	0.0124856595988207	0.0133635538482065	0.0202182239762767	0.0143154715632176	0.0158166990622984	0.0133435862586989	0.0119988467398593	0.0139063170681597	0.0120969856943942	0.0185654348221902	0.0147740733469724	0.0181826384288891	0.0159107466310524	0.0119959918049741	0.0171398308825305	0.0144218974395083	0.0118435782387384	0.0125418061374441	0.0192356638565951	0.0131491337029828	0.0135914172317872	0.0113341757138628	0.0112365874382609	0.00931203477936138	0.0114957584248564	0.0135405782114608	0.0154112209940512	0.0127030937832466	0.0137701948659922	0.0112055479122547	0.00814658156181686
0.194666666666667	0.018348413245079	0.0160642620518899	0.0161866980133697	0.019558228458977	NA	0.0153043891072637	0.0174343473026166	0.023376614874071	0.011773196445975	0.0151863599019376	0.0152690855289472	0.0176076527715294	0.0267012955041062	0.02005722183468	0.0124199228588342	0.0193165061492705	0.0122060412276532	0.0144690546430457	0.0125695520571552	0.0134499247373429	0.0203619729816048	0.0144251444649708	0.0159281937857596	0.0134483380859131	0.0120750630682054	0.0140107972493487	0.012183453692953	0.0187083243931964	0.0148576297013733	0.0183075087690836	0.0160095777714437	0.0120892152908214	0.0172603928122919	0.0145248744915762	0.0119155590802811	0.0126169536356633	0.0193914945173087	0.0132471508186786	0.0136783103833455	0.0114071676057694	0.011306744514881	0.00937688108279881	0.0115697187604498	0.013646127689982	0.0155357960474259	0.0128081320153588	0.0138681130302862	0.0112826366204134	0.00820570146362938
0.195333333333333	0.0185213765671674	0.0162064814019862	0.0163085996482122	0.0196913136240883	NA	0.0153976179411664	0.0175640188173141	0.0235355155719067	0.0118545752029468	0.0152749385889238	0.0153652680016392	0.0177305277393717	0.0268858729287572	0.0202583801576071	0.0125007816956199	0.0194659900011343	0.0122971902125678	0.0145670462008459	0.0126539686786892	0.0135368115598215	0.0205065797023506	0.014535552432043	0.0160404121227529	0.0135538667889607	0.0121517351606564	0.0141159476435382	0.0122704867390889	0.0188521404631388	0.0149416311134903	0.0184331246495908	0.0161089733249053	0.0121831462738252	0.0173817141184181	0.0146284796313994	0.0119879522795432	0.0126925072540184	0.0195483964497706	0.0133458308033322	0.0137656951482528	0.0114805880940844	0.0113773180012324	0.00944214696003006	0.0116441191219884	0.0137524101014545	0.0156612006482073	0.0129139434644135	0.0139666637491117	0.0113602413707617	0.00826524810631637
0.196	0.0186956159534919	0.0163497725271112	0.0164312978988636	0.0198251430684164	NA	0.0154913608182331	0.017694492558913	0.0236951908517679	0.0119364629370716	0.0153639881825942	0.0154620088287472	0.0178541431651213	0.0270714265873043	0.0204609797871966	0.0125821216293531	0.0196164187158935	0.0123889270499005	0.0146656299836312	0.0127389121838695	0.013624216882287	0.0206520471613055	0.0146466990281029	0.0161533578244248	0.0136601772881548	0.0122288653088247	0.0142217711661315	0.0123580878300919	0.0189968866002403	0.0150260796073901	0.0185594890311285	0.0162089359113698	0.0122777897853348	0.0175037982406381	0.014732715452717	0.0120607598919341	0.01276846873569	0.0197063737219969	0.0134451771907085	0.0138535736317943	0.0115544392334086	0.0114483100959722	0.00950783472745426	0.0117189616784593	0.0138594288873554	0.0157874379052113	0.013020532200533	0.0140658502575187	0.0114383653566252	0.00832522451940074
0.196666666666667	0.0188711332710793	0.0164941393092845	0.0165547962844598	0.0199597190682402	NA	0.0155856199677856	0.0178257715118418	0.0238556417663017	0.0120188621804988	0.0154535106670015	0.0155593106305921	0.0179785021336484	0.0272579576872604	0.0206650183426904	0.0126639449811975	0.0197677951945854	0.0124812544110097	0.0147648087047248	0.0128243852994257	0.0137121432778725	0.020798378364942	0.0147585878165493	0.0162670346468784	0.0137672745192422	0.012306455809126	0.0143282707287428	0.0124462599700453	0.0191425663517096	0.0151109772119415	0.0186866048660743	0.0163094681555428	0.0123731508857087	0.0176266486135476	0.0148375845458673	0.0121339839793478	0.0128448398267544	0.0198654303587175	0.0135451935200954	0.0139419479411942	0.0116287230830776	0.0115197230059148	0.00957394670931962	0.0117942486038962	0.0139671874742602	0.0159145109059706	0.013127902287275	0.0141656757957105	0.0115170117862857	0.00838563375278586
0.197333333333333	0.0190479302161345	0.0166395855456389	0.016679098316094	0.0200950438845928	NA	0.015680397622016	0.0179578586476256	0.0240168693462589	0.0121017754700872	0.0155435080286321	0.0156571760316081	0.0181036077265591	0.0274454673824244	0.0208704931298234	0.0127462540770577	0.0199201223015147	0.012574174966051	0.0148645850793971	0.0129103907582632	0.0138005933261334	0.0209455763030022	0.0148712223602471	0.0163814463509269	0.0138751634331297	0.0123845089626749	0.0144354492389637	0.0125350061697116	0.0192891832431539	0.0151963259607657	0.0188144750981347	0.0164105726868112	0.0124692346643417	0.0177502686662193	0.014943089497597	0.0122076266101346	0.0129216222761381	0.0200255703401608	0.0136458833361032	0.0140308201855338	0.0117034417071107	0.0115915589460162	0.00964048523768542	0.0118699820773145	0.0140756892731252	0.0160424227162163	0.0132360577810457	0.0142661436088818	0.0115961838829592	0.00844647887686743
0.198	0.0192260083106008	0.0167861149458318	0.0168042074964161	0.0202311197629615	NA	0.0157756960159045	0.0180907569245428	0.024178874600349	0.0121852053473088	0.0156339822563332	0.0157556076602285	0.0182294630219708	0.0276339567722305	0.0210774011364861	0.0128290512475046	0.0200734028635104	0.0126676913837901	0.0149649618247212	0.0129969312993531	0.0138895696129796	0.0210936439480858	0.0149846062212601	0.0164965967018428	0.0139838489956019	0.0124630270751759	0.0145433096001283	0.0126243294464146	0.0194367407779871	0.0152821278921858	0.0189431026620119	0.0165122521391504	0.0125660462396879	0.0178746618218079	0.0150492328908669	0.0122816898590716	0.0129988178355707	0.0201867976008269	0.0137472501884605	0.0141201924756695	0.0117785971741611	0.0116638201393576	0.00970745265238287	0.0119461642826434	0.0141849376785587	0.0161711763793555	0.0133450027305027	0.0143672569470532	0.0116758848847704	0.00850776298264533
0.198666666666667	0.0194053688987202	0.0169337311294258	0.0169301273192282	0.0203679489329872	NA	0.0158715173871365	0.0182244692872797	0.0243416585150951	0.0122691543581517	0.0157249353412387	0.0158546081487688	0.0183560710942839	0.0278234269010981	0.0212857390284647	0.0129123388277	0.0202276396691789	0.0127618063314149	0.0150659416594281	0.0130840096676208	0.0139790747306063	0.0212425842552329	0.0150987429605812	0.0166124894691024	0.0140933361870319	0.012542012456814	0.0146518547110756	0.0127142328239205	0.0195852424368341	0.0153683850491752	0.0190724904830672	0.0166145091510299	0.0126635907592801	0.0179998314971503	0.0151560173046578	0.0123561758073329	0.0130764282595376	0.0203491160282498	0.013849297631806	0.0142100669241502	0.011854191557463	0.0117365088171284	0.009774851300975	0.0120227974086587	0.0142949360680817	0.0163007749159476	0.013454741175951	0.014469019064904	0.0117561180447261	0.0085694891818355
0.199333333333333	0.0195860131435938	0.0170824376232389	0.0170568612690754	0.0205055336081626	NA	0.0159678639760186	0.018358998666582	0.0245052220546916	0.01235362505302	0.0158163692766935	0.0159541801333089	0.0184834350139529	0.028013878757784	0.0214955031452647	0.0129961191573188	0.0203828354681549	0.0128565224743449	0.0151675273037588	0.0131716286138316	0.0140691112774243	0.0213924001615065	0.0152136361378591	0.0167291284261257	0.0142036300020827	0.0126214674221415	0.0147610874659109	0.0128047193323165	0.0197346916769306	0.0154550994793049	0.0192026414769806	0.0167173463653172	0.0127618733997462	0.0181257811023591	0.0152634453137734	0.0124310865424581	0.0131544553052324	0.0205125294617483	0.0139520292254777	0.0143004456451324	0.0119302269347803	0.0118096272186081	0.00984268353871537	0.0120998836489126	0.0144056878013771	0.0164312213231763	0.0135652771487279	0.0145714332216017	0.0118368866306856	0.00863166060698179
0.2	0.0197679420237451	0.0172322378586638	0.0171844128208331	0.0206438759855289	NA	0.0160647380253936	0.0184943479789059	0.0246695661608622	0.0124386199866336	0.015908286058178	0.0160543262535721	0.0186115578472548	0.0282053132747365	0.0217066894960223	0.0130803945804711	0.020538992970348	0.0129518424760393	0.0152697214793153	0.0132597908944748	0.014159681857988	0.0215430945855709	0.0153292893111223	0.0168465173500124	0.0143147354494021	0.0127013942899637	0.0148710107537643	0.0128957920078873	0.0198850919315184	0.0155422732346897	0.0193335585494078	0.01682076642918	0.0128608993668212	0.0182525140404125	0.0153715194886427	0.0125064241583211	0.013232900732508	0.0206770416911662	0.0140554485332984	0.0143913307542963	0.0120067053883518	0.011883177591148	0.00991095172850569	0.0121774252016635	0.0145171962195291	0.0165625185743205	0.0136766146705806	0.0146745026806292	0.0119181939253287	0.0086942804115678
0.200666666666667	0.0199511563296889	0.0173831351689591	0.0173127854392898	0.0207829782453712	NA	0.0161621417805538	0.0186305201260659	0.0248346917527197	0.0125241417179258	0.0160006876832306	0.0161550491528035	0.0187404426560553	0.0283977313274512	0.02191929375551	0.0131651674456225	0.0206961148451875	0.0130477689978028	0.0153725269089096	0.0133484992716448	0.0142507890829227	0.0216946704272679	0.0154457060364998	0.0169646600212719	0.0144266575513072	0.0127817953832215	0.0149816274585479	0.0129874538929892	0.0200364466092374	0.0156299083719334	0.0194652445956341	0.0169247719939877	0.0129606738953558	0.018380033706737	0.0154802423951201	0.0125821907550971	0.0133117663038274	0.0208426564556021	0.0141595591233576	0.0144827243687591	0.0120836290048381	0.0119571621901511	0.00997965824085241	0.0122554242698036	0.0146294646442505	0.0166946696182219	0.0137887577530339	0.0147782307096091	0.0120000432261215	0.00875735177012862
0.201333333333333	0.0201356566605063	0.0175351327865105	0.0174419825787257	0.0209228425509132	NA	0.0162600774891543	0.0187675179948816	0.0250005997266262	0.0126101928099391	0.0160935761513695	0.0162563514776452	0.0188700924975734	0.02859113373383	0.0221333112602391	0.0132504401055128	0.0208542037208637	0.0131443046985902	0.0154759463164107	0.0134377565129202	0.0143424355688497	0.0218471305671912	0.0155628898679386	0.0170835602235499	0.0145394013434624	0.0128626730288715	0.0150929404587105	0.0130797080359223	0.020188759093512	0.015718006952073	0.0195977025002241	0.0170293657152101	0.013061202249321	0.0185083434887861	0.0155896165942845	0.012658388439229	0.0133910537842143	0.0210093774421282	0.0142643645677897	0.0145746286069889	0.0121609998752654	0.0120315832790521	0.0100488054538221	0.0123338830607861	0.0147424963770997	0.0168276773787499	0.0139017103967497	0.0148826205801253	0.0120824378452801	0.00882087787836259
0.202	0.0203214434204305	0.0176882338400641	0.0175720076824872	0.02106347104801	NA	0.0163585474011237	0.0189053444568224	0.0251672909560562	0.0126967758297203	0.0161869534640135	0.0163582358780104	0.0190005104241438	0.0287855212535412	0.0223487370046673	0.0133362149170743	0.0210132621835665	0.0132414522348087	0.0155799824265897	0.0135275653912411	0.0144346239383116	0.0220004778662572	0.015680844356919	0.0172032217433498	0.0146529718745477	0.0129440295577642	0.015204952626991	0.0131725574908004	0.0203420327419354	0.0158065710405218	0.0197309351366693	0.0171345502523157	0.0131624897218084	0.0186374467656127	0.0156996446422367	0.0127350193233934	0.0134707649412025	0.0211772082844994	0.0143698684425496	0.0146670455887168	0.01223882009497	0.0121064431292961	0.0101183957529958	0.0124128037865501	0.0148562946986872	0.0169615447542651	0.0140154765908765	0.0149876755675415	0.0121653811097305	0.0088848619532429
0.202666666666667	0.0205085168154424	0.0178424413519327	0.017702864182558	0.0212048658648406	NA	0.0164575537685749	0.0190440023676501	0.0253347662914594	0.012783893348213	0.0162808216244015	0.0164607050069548	0.0191316994829772	0.0289808945873838	0.022565565637514	0.0134224942413478	0.0211732927767221	0.0133392142601184	0.0156846379649637	0.0136179286847832	0.0145273568196942	0.0221547151652743	0.0157995730521655	0.017323648369749	0.0147673742059189	0.0130258673045195	0.0153176668301692	0.0132660053174188	0.0204962708856477	0.0158956027070114	0.0198649453670324	0.0172403282686676	0.0132645416350272	0.018767346907436	0.015810329089895	0.0128120855264653	0.0135509015447844	0.0213461525618516	0.0144760743271836	0.0147599774348482	0.0123170917635412	0.0121817440203166	0.0101884315314221	0.012492188663445	0.0149708628678702	0.0170962746170796	0.0141300603123909	0.0150933989508178	0.0122488763610677	0.0089493072331291
0.203333333333333	0.0206968768498823	0.0179977582351743	0.0178345554991246	0.0213470291115983	NA	0.0165570988457144	0.0191834945670599	0.0255030265601258	0.0128715479401494	0.0163751826375117	0.0165637615205468	0.0192636627159188	0.0291772543766535	0.022783791458191	0.0135092804433985	0.0213342980002266	0.0134375934252316	0.0157899156576364	0.0137088491768301	0.0146206368471488	0.0223098452845094	0.0159190794993558	0.0174448438941111	0.0148826134112583	0.0131081886073998	0.0154310859288155	0.0133600545811194	0.0206514768287125	0.0159851040255322	0.0199997360415874	0.0173467024314182	0.0133673633402962	0.0188980472752038	0.0159216724827899	0.0128895891734818	0.0136314653673601	0.0215162137973913	0.0145829858045978	0.0148534262673736	0.0123958169847631	0.0122574882395127	0.010258915189569	0.0125720399121533	0.0150862041209372	0.0172318698129154	0.0142454655254295	0.0151997940123238	0.0123329269555104	0.00901421697787852
0.204	0.020886523323076	0.018154187290746	0.0179670850401396	0.0214899628801813	NA	0.0166571848887499	0.0193238238783197	0.0256720725660522	0.0129597421839401	0.0164700385099785	0.0166674080777347	0.0193964031592045	0.0293746012025122	0.0230034084133517	0.0135965758922289	0.0214962803096777	0.0135365923777094	0.0158958182311386	0.0138003296556429	0.014714466660512	0.0224658710232521	0.0160393672408261	0.0175668121097928	0.0149986945762174	0.0131909958081802	0.0155452127770376	0.013454708352654	0.0208076538474874	0.0160750770742739	0.0201353099984581	0.0174536754114022	0.0134709602180316	0.0190295512201482	0.0160336773608567	0.0129675323956051	0.0137124581836845	0.0216873954570744	0.0146906064608219	0.014947394209278	0.0124749978665565	0.0123336780822249	0.0103298491352752	0.0126523597576118	0.0152023216707811	0.0173683331603606	0.0143616961806122	0.0153068640376487	0.0124175362638546	0.00907959446895748
0.204666666666667	0.0210774558259808	0.0183117312046313	0.0181004562008794	0.0216336692438811	NA	0.0167578141557977	0.019464993107908	0.0258419050898093	0.0130484786615624	0.0165653912500097	0.0167716473402129	0.0195299238432153	0.0295729355853608	0.0232244100935651	0.0136843829606924	0.0216592421156048	0.0136362137617576	0.0160023484122655	0.0138923729143278	0.0148088489052246	0.0226227951593767	0.0161604398152738	0.0176895568118457	0.0151156227980501	0.0132742912520168	0.0156600502222264	0.0135499697080455	0.0209648051899927	0.0161655239355633	0.020271670063252	0.0175612498830279	0.0135753376777309	0.0191618620833367	0.0161463462582271	0.0130459173300849	0.0137938817708142	0.0218597009482759	0.0147989398847708	0.0150418833844494	0.0125546365209184	0.012410315851711	0.0104012357836993	0.0127331504289318	0.0153192187060614	0.017505667450324	0.0144787562143558	0.0154146123154096	0.012502707671423	0.00914544300955238
0.205333333333333	0.0212696737378525	0.0184703925449442	0.0182346723634988	0.021778150257071	NA	0.0168589889067881	0.0196070050451489	0.0260125248884114	0.0131377599584468	0.0166612428673017	0.0168764819722851	0.0196642277922299	0.029772257984215	0.0234467897301208	0.0137727040254038	0.021823185782696	0.0137364602180194	0.0161095089279127	0.0139849817507011	0.0149037862322487	0.0227806204489019	0.0162823007574569	0.0178130817967143	0.0152334031852365	0.013358077287312	0.0157756011047996	0.0136458417284463	0.0211229340752749	0.0162564466958023	0.0204088190486924	0.0176694285241673	0.0136805011579522	0.019294983195217	0.0162596817030188	0.0131247461202193	0.0138757379080546	0.022033133618451	0.0149079896680007	0.0151368959175869	0.0126347350638622	0.0124874038591203	0.0104730775572684	0.0128144141593181	0.0154368983903561	0.0176438754454869	0.0145966495481796	0.015523042137056	0.0125884445780131	0.00921176592468063
0.206	0.0214631762229361	0.0186301737590098	0.0183697368965815	0.0219234079548922	NA	0.0169607114033701	0.0197498624618472	0.0261839326951864	0.0132275886633625	0.0167575953729538	0.0169819146407258	0.0197993180241749	0.0299725687960849	0.0236705401919683	0.0138615414666497	0.0219881136290247	0.0138373343833679	0.01621730250491	0.0140781589671515	0.0149992812979839	0.0229393496255482	0.0164049535978902	0.0179373908619277	0.0153520408570978	0.0134423562655775	0.0158918682579433	0.0137423274999946	0.0212820436927675	0.0163478474454042	0.0205467597542462	0.0177782140160437	0.013786456126288	0.0194289178751572	0.0163736862171244	0.0132040209153154	0.0139580283769047	0.022207696753787	0.0150177594044637	0.0152324339341071	0.0127152956153556	0.0125649444234672	0.0105453768856255	0.0128961531859859	0.0155553638613022	0.0177829598797538	0.014715380088001	0.0156321567966719	0.0126747503978411	0.00927856656130122
0.206666666666667	0.021657962227183	0.0187910771704217	0.0185056531546858	0.0220694443529408	NA	0.0170629839088149	0.0198935681119202	0.0263561292196482	0.0133179673683006	0.0168544507793818	0.01708794801464	0.0199351975503735	0.0301738683553588	0.0238956539827973	0.0139508976682969	0.0221540279252737	0.0139388388906959	0.016325731869854	0.0141719073705002	0.0150953367641814	0.0230989854002937	0.0165284018625389	0.0180624878057869	0.015471540943402	0.0135271305412943	0.0160088545073517	0.0138394301136685	0.021442137201648	0.0164397282787289	0.0206854949657497	0.0178876090431187	0.0138932080793358	0.0195636694309797	0.0164883623159977	0.0132837438706482	0.0140407549610031	0.0223833935778457	0.0151282526902572	0.0153284995600503	0.0127963202992586	0.0126429398716039	0.0106181362055756	0.0129783697500771	0.015674618229725	0.0179229234577009	0.014834951723423	0.0157419595907748	0.0127616285594836	0.00934584828842525
0.207333333333333	0.0218540304749972	0.0189531049760792	0.018642424477888	0.0222162614469524	NA	0.0171658086879181	0.0200381247310294	0.0265291151473698	0.0134088986683559	0.0169518111002303	0.0171945847653206	0.0200718693752916	0.0303761569331904	0.024122123238265	0.0140407750176996	0.0223209308939583	0.0140409763687039	0.0164347997489378	0.0142662297718587	0.0151919552978572	0.0232595304609265	0.016652649072509	0.0181883764270477	0.0155919085839593	0.0136124024717704	0.0161265626709657	0.0139371526651379	0.0216032177301918	0.0165320912940167	0.0208250274550303	0.017997616292977	0.0140007625426623	0.01969924115849	0.01660371250844	0.0133639171474194	0.0141239194460716	0.022560227250199	0.0152394731233702	0.015425094921985	0.0128778112432598	0.0127213925381921	0.0106913579610303	0.0130610660965748	0.0157946645787579	0.018063768854023	0.0149553683270116	0.0158524538181126	0.0128490825058168	0.00941361449722606
0.208	0.0220513794660127	0.0191162592432036	0.0187800541913201	0.0223638612124866	NA	0.0172691880069008	0.0201835350362095	0.0267028911398584	0.0135003851616076	0.0170496783502837	0.0173018275661034	0.0202093364962828	0.0305794347368902	0.024349939723373	0.0141311759056053	0.0224888247086479	0.0141437494416869	0.0165445088677794	0.0143611289864836	0.0152891395712036	0.0234209874715969	0.0167776987437347	0.0183150605245977	0.0157131489282084	0.0136981744169961	0.0162449955587086	0.0140354982546137	0.0217652883751222	0.0166249385933214	0.0209653599795262	0.018108238456209	0.0141091250707643	0.0198356363409998	0.0167197392963837	0.0134445429127148	0.0142075236198595	0.0227382008650551	0.0153514243034259	0.0155222221469126	0.0129597705788125	0.012800304765674	0.0107650446029517	0.0131442444742166	0.0159155059629498	0.0182054987129787	0.0150766337535658	0.0159636427794561	0.0129371156939515	0.00948186860114912
0.208666666666667	0.0222500074719067	0.0192805419063354	0.0189185456047049	0.0225122456046107	NA	0.0173731241333094	0.0203298017254966	0.0268774578344316	0.0135924294489974	0.0171480545453765	0.01740967909222	0.0203476019033308	0.0307837019093216	0.0245790948300023	0.0142221027260595	0.0226577114931866	0.0142471607293189	0.0166548619512484	0.0144566078336295	0.0153868922614991	0.0235833590723661	0.0169035543866625	0.0184425438971284	0.0158352671347934	0.0137844487394956	0.0163641559722211	0.0141344699866947	0.0219283522009574	0.0167182722824419	0.0211064952819022	0.018219478226293	0.0142183012470227	0.0199728582488447	0.0168364451746752	0.0135256233394608	0.0142915692720868	0.0229173174498777	0.015464109831421	0.0156198833621697	0.0130422004410692	0.0128796789042418	0.0108391985892947	0.0132279071354064	0.016037145407363	0.0183481156478343	0.0151987518393771	0.0160755297773904	0.0130257315951658	0.00955061403602162
0.209333333333333	0.0224499125332481	0.0194459547643137	0.0190579020118864	0.0226614165575824	NA	0.0174776193359148	0.0204769274775548	0.0270528158440959	0.0136850341342068	0.0172469417023021	0.0175181420206493	0.0204866685787903	0.0309889585283016	0.0248095795746091	0.0143135578763088	0.0228275933209134	0.0143512128464362	0.0167658617232903	0.0145526691363987	0.0154852160510172	0.0237466478787532	0.017030219505933	0.0185708303428026	0.0159582683711298	0.013871227804177	0.0164840467045935	0.0142340709702127	0.0220924122393547	0.0168120944708528	0.0212484360896634	0.0183313382994749	0.0143282966836534	0.0201109101388965	0.0169538326308563	0.0136071606063799	0.0143760581943861	0.0230975799639969	0.0155775333094603	0.0157180806953306	0.0131251029688158	0.012959517311807	0.0109138223849481	0.0133120563361247	0.0161595859066595	0.0184916222403062	0.0153217264014808	0.0161881181161018	0.0131149336948351	0.00961985426016169
0.21	0.0226510924563878	0.0196124994772387	0.0191981266903571	0.0228113759845317	NA	0.017582675884609	0.0206249149513013	0.0272289657574256	0.0137782018235325	0.0173463418387212	0.0176272190299661	0.0206265394971255	0.0311952046060056	0.0250413845960878	0.0144055437567023	0.0229984722138805	0.0144559084028187	0.0168775109067493	0.0146493157215889	0.0155841136269332	0.0239108564812814	0.0171576976000591	0.0186999236589163	0.0160821578129613	0.0139585139781789	0.0166046705400971	0.0143343043180745	0.0222574714884511	0.0169064072716335	0.0213911851147647	0.018443821374646	0.0144391170216509	0.0202497952540696	0.0170719041449438	0.0136891568979455	0.014460992180245	0.0232789912972138	0.0156916983404888	0.0158168162741087	0.0132084803044039	0.0130398223539683	0.0109889184616748	0.0133966943358375	0.0162828304241776	0.0186360210400016	0.0154455612368987	0.0163014111011632	0.0132047254923577	0.00968959275448732
0.210666666666667	0.0228535448103905	0.0197801775634188	0.019339222900781	0.0229621257771428	NA	0.0176882960503025	0.0207737667855299	0.0274059081384444	0.0138719351257599	0.017446256973068	0.0177369128001873	0.0207672176246472	0.0314024400883782	0.0252745001538064	0.0144980627705927	0.0231703501420726	0.0145612500029692	0.0169898122231886	0.0147465504195377	0.0156835876812302	0.0240759874450207	0.0172859921611013	0.0188298276415556	0.0162069406439063	0.0140463096307147	0.0167260302539131	0.0144351731471017	0.0224235329122015	0.0170012128013961	0.0215347450532186	0.0185569301532196	0.0145507679307281	0.0203895168228222	0.0171906621892083	0.013771614404335	0.0145463730249467	0.0234615542683974	0.015806608528019	0.0159160922262564	0.0132923345936836	0.0131205964039783	0.01106448929805	0.0134818233974041	0.016406881890997	0.0187813145638589	0.0155702601218722	0.0164154120393154	0.0132951105010785	0.00975983302262481
0.211333333333333	0.0230572669240135	0.0199489903963039	0.0194811938865131	0.0231136678053345	NA	0.0177944821048188	0.0209234855985342	0.0275836435265075	0.0139662366520353	0.0175466891244564	0.0178472260126173	0.0209087059192479	0.0316106648545482	0.0255089161258185	0.0145911173242347	0.0233432290226245	0.0146672402458917	0.0171027683927096	0.0148443760639656	0.0157836409106023	0.0242420433091303	0.0174151066743405	0.0189605460852482	0.0163326220549936	0.0141346171329133	0.0168481286118604	0.0145366805778685	0.0225905994397133	0.0170965131802128	0.0216791185846994	0.0186706673390059	0.0146632551092498	0.020530078058652	0.0173101092279512	0.0138545353213833	0.0146322025255112	0.0236452716240757	0.0159222674758553	0.0160159106794645	0.0133766679859338	0.0132018418427098	0.0111405373793987	0.013567445786983	0.0165317432049939	0.0189275052955857	0.0156958268110874	0.0165301242382459	0.0133860922482082	0.00983057859101685
0.212	0.0232622558827327	0.0201189392014054	0.0196240428731148	0.0232660039169403	NA	0.0179012363207885	0.0210740739877282	0.0277621724361867	0.0140611090157363	0.0176476403125844	0.0179581613496891	0.0210510073301348	0.0318198787162498	0.0257446220072577	0.014684709826683	0.0235171107190393	0.0147738817248677	0.017216382133769	0.0149427954918149	0.0158842760163582	0.0244090265863984	0.0175450446179474	0.0190920827826103	0.0164592072441889	0.014223438857658	0.0169709683701212	0.0146388297345367	0.0227586739645791	0.0171923105315408	0.0218243083721449	0.0187850356380848	0.0147765842841605	0.0206714821595862	0.0174302477172808	0.0139379218505334	0.0147184824806342	0.0238301460370199	0.0160386787878142	0.016116273761261	0.0134614826337928	0.0132835610586208	0.0112170651977317	0.0136535637739365	0.0166574172298856	0.019074595685097	0.0158222650368901	0.0166455510063651	0.0134776742747401	0.00990183300903018
0.212666666666667	0.023468508525822	0.0202900250532054	0.0197677730678663	0.0234191359373884	NA	0.0180085609715422	0.0212255345292664	0.0279414953571553	0.0141565548323404	0.0177491125576378	0.0180697214948053	0.0211941247975611	0.0320300814172486	0.025981606908919	0.0147788426896884	0.0236919970404064	0.0148811770272302	0.0173306561629929	0.0150418115430871	0.0159854957043213	0.0245769397627805	0.017675809462649	0.0192244415239872	0.0165867014159092	0.0143127771794217	0.0170945522749652	0.0147416237446884	0.0229277593442059	0.017288606982147	0.0219703170613544	0.0189000377586772	0.0148907612109071	0.0208137323076664	0.0175510801048865	0.0140217761987877	0.0148052146906271	0.0240161801048232	0.0161558460674407	0.0162171835989079	0.0135467806931868	0.0133657564477183	0.0112940752516808	0.013740179630734	0.0167839067942646	0.0192225881479518	0.0159495785084938	0.0167616956525791	0.0135698601353629	0.00997359984906269
0.213333333333333	0.0236760214434861	0.0204622488720558	0.0199123876592748	0.0235730656693807	NA	0.0181164583310018	0.0213778697776628	0.0281216127540763	0.0142525767192921	0.0178511078801924	0.0181819091321756	0.0213380612525556	0.0322412726327736	0.0262198595560318	0.0148735183275924	0.0238678897406197	0.0149891287341372	0.0174455931949911	0.0151414270606772	0.0160873026847295	0.0247457852969364	0.0178074046713925	0.0193576260970895	0.0167151097805282	0.0144026344740998	0.017218883062472	0.0148450657391559	0.0230978583991428	0.0173854046620311	0.0221171472805853	0.0190156764110145	0.015005791673355	0.0209568316684272	0.0176726088298118	0.0141061005786576	0.0148924009573548	0.0242033763484742	0.0162737729177209	0.0163186423192985	0.0136325643232587	0.0134484304135217	0.0113715700464316	0.0138272956328535	0.0169112146906224	0.0193714850647889	0.0160777709111777	0.0168785614860594	0.0136626533983704	0.0100458827066501
0.214	0.0238847909740514	0.0206356114210696	0.0200578898165792	0.0237277948925712	NA	0.0182249306735713	0.0215310822654085	0.0283025250664915	0.0143491772958683	0.0179536283011152	0.0182947269466522	0.0214828196166502	0.0324534519689561	0.0264593682872301	0.0149687391572209	0.0240447905175964	0.0150977394203428	0.0175611959421671	0.0152416448902055	0.0161896996721331	0.0249155656197654	0.0179398336990061	0.0194916402866237	0.0168444375538694	0.0144930131188397	0.0173439634582521	0.01494915885185	0.0232689739124049	0.0174827057043471	0.0222648016401454	0.0191319543072066	0.0151216814836986	0.0211007833903708	0.0177948363222269	0.0141908972081115	0.014980043084174	0.0243917372109242	0.0163924629407914	0.0164206520488521	0.0137188356862947	0.013531585367024	0.0114495520936559	0.013914914058682	0.0170393436743632	0.0195212887807622	0.0162068459054762	0.0169961518160103	0.0137560576455673	0.0101186852005721
0.214666666666667	0.024094813201218	0.0208101133030051	0.0202042826892513	0.0238833253632446	NA	0.0183339802740252	0.0216851745025884	0.0284842327087119	0.0144463591830421	0.0180566758414648	0.0184081776235635	0.0216284028016058	0.0326666189622731	0.0267001210537231	0.0150645075977758	0.0242227010124962	0.0152070116539667	0.0176774671145283	0.0153424678798462	0.016292689385291	0.0250862831339402	0.0180730999918566	0.0196264878739175	0.0169746899566898	0.0145839154918679	0.0174697961771661	0.015053906219585	0.0234411086287962	0.0175805122453242	0.0224132827319834	0.0192488741611076	0.0152384364823655	0.0212455906044343	0.0179177650031985	0.0142761683105229	0.0150681428758699	0.0245812650556515	0.016511919737644	0.0165232149134096	0.0138055969476508	0.0136152237266536	0.0115280239114425	0.0140030371894142	0.0171682964628075	0.0196720016049753	0.0163368071263603	0.0171144699514325	0.0138500764721715	0.0101920109729578
0.215333333333333	0.0243060839513751	0.0209857549571458	0.0203515694064937	0.0240396588139942	NA	0.0184436094073972	0.0218401489764966	0.0286667360697109	0.0145441250033445	0.0181602525223901	0.0185222638485451	0.0217748137091362	0.0328807730789988	0.026942105418672	0.0151608260707261	0.0244016228089414	0.0153169479962622	0.0177944094194926	0.015443898880154	0.0163962745470656	0.025257940213439	0.0182072069875049	0.0197621726365396	0.0171058722141514	0.0146753439723136	0.0175963839230423	0.0151593109819014	0.0236142652542294	0.0176788264241855	0.0225625931292764	0.0193664386881803	0.0153560625379146	0.0213912564234533	0.0180413972844594	0.0143619161146166	0.0151567021385929	0.0247719621652194	0.0166321469078271	0.0166263330381266	0.013892850275678	0.0136993479182335	0.0116069880242268	0.0140916673089496	0.0172980757341858	0.0198236258099159	0.0164676581824103	0.017233519200884	0.0139447134867132	0.0102658636893907
0.216	0.0245185987909834	0.0211625366561763	0.0204997530767336	0.024196796953399	NA	0.0185538203488664	0.0219960081512512	0.0288500355130178	0.014642477380725	0.0182643603650286	0.0186369883073686	0.0219220552306304	0.0330959137146614	0.027185308556777	0.0152576969996963	0.0245815574322383	0.0154275510013828	0.0179120255616944	0.0155459407438876	0.0165004578843155	0.0254305392030769	0.0183421581143579	0.0198986983479141	0.0172379895552823	0.0147673009400298	0.0177237293883927	0.0152653762808868	0.023788446455044	0.0177776503830666	0.0227127353860145	0.0194846506053585	0.0154745655469277	0.0215377839416188	0.0181657355681767	0.0144481428544142	0.0152457226797944	0.024963830739832	0.0167531480491434	0.0167300085473664	0.0139805978416463	0.0137839603749405	0.0116864469627184	0.0141808067037883	0.017428684126622	0.019976163630889	0.0165994026549793	0.0173533028722385	0.0140399723109293	0.0103402470390131
0.216666666666667	0.0247323530240282	0.0213404585030578	0.0206488367871143	0.0243547414657015	NA	0.0186646153736427	0.0221527544674078	0.0290341313766144	0.0147414189404102	0.0183690013904027	0.0187523536857682	0.0220701302468733	0.0333120401935074	0.0274297172540782	0.0153551228103544	0.0247625063485994	0.0155388232161468	0.018030318242788	0.0156485963258302	0.0166052421277877	0.0256040824180352	0.0184779567913178	0.0200360687769301	0.0173710472124263	0.0148597887754111	0.0178518352541276	0.0153721052609931	0.0239636548573222	0.0178769862669316	0.0228637120365831	0.0196035126309079	0.0155939514338944	0.0216851762339295	0.0182907822467183	0.0145348507691783	0.0153352063081618	0.025156872895885	0.0168749267573434	0.016834243564592	0.0140688418196681	0.0138690635372626	0.0117664032638284	0.0142704576629252	0.0175601242371076	0.0201296172654511	0.0167320440973496	0.0174738242724398	0.014135856579655	0.0104151647346298
0.217333333333333	0.0249473416895448	0.0215195204279029	0.0207988236029819	0.0245134940104846	NA	0.0187759967568517	0.0223103903415726	0.0292190239728321	0.0148409523087604	0.0184741776193154	0.0188683626692648	0.022219041627764	0.033529151767973	0.0276753179079755	0.0154531059302983	0.0249444709643673	0.0156507671798005	0.0181492901612488	0.0157518684826079	0.0167106300120071	0.0257785721433906	0.0186146064274288	0.0201742876875447	0.0175050504206811	0.0149528098592084	0.0179807041892687	0.0154795010688523	0.0241398930462034	0.0179768362234885	0.0230155255953422	0.0197230274842848	0.0157142261510908	0.0218334363556385	0.0184165397024189	0.0146220421033561	0.0154251548335526	0.0253510906645144	0.0169974866258151	0.0169390402122568	0.0141575843866203	0.013954659852956	0.0118468594705944	0.0143606224777425	0.017692398620466	0.0202839888728429	0.0168655860338794	0.0175950867072541	0.0142323699407108	0.0104906205128106
0.218	0.0251635595592212	0.0216997221848538	0.0209497165673698	0.024673056222348	NA	0.0188879667734168	0.022468918166014	0.0294047135882518	0.0149410801131251	0.018579891072245	0.0189850179429883	0.0223687922320332	0.0337472476181621	0.0279220965274706	0.0155516487889401	0.0251274526252403	0.0157633854237801	0.0182689440121737	0.0158557600725043	0.0168166242751648	0.0259540106336419	0.0187521104215209	0.0203133588383815	0.0176400044173252	0.0150463665723408	0.0181103388506604	0.015587566853089	0.0243171635651962	0.0180772024031034	0.0231681785562033	0.0198431978859933	0.0158353956784507	0.0219825673416944	0.018543010307344	0.0147097191065213	0.0155155700669288	0.0255464859901421	0.0171208312452702	0.0170444006116947	0.0142468277220657	0.0140407517770002	0.0119278181321045	0.014451303441901	0.0178255097883071	0.020439280573423	0.0170000319591424	0.0177170934810187	0.014329516054786	0.0105666181339931
0.218666666666667	0.0253810011350798	0.0218810633489642	0.0211015187004795	0.0248334297105859	NA	0.0190005276979417	0.0226283403082741	0.0295912004836047	0.0150418049816963	0.0186861437692382	0.0191023221914972	0.0225193849069583	0.0339663268513325	0.0281700387336351	0.0156507538173896	0.0253114526154998	0.0158766804714716	0.0183892824870783	0.0159602739552736	0.016923227659005	0.0261304001122369	0.0188904721618507	0.0204532859823237	0.0177759144412331	0.0151404612957043	0.0182407418826803	0.015696305764131	0.0244954689154896	0.0181780869587128	0.0233216733922037	0.0199640265574407	0.0159574660234308	0.0221325722061775	0.0186701964230533	0.0147978840333152	0.0156064538202893	0.0257430607290194	0.017244964203426	0.0171503268830092	0.0143365740081732	0.0141273417715529	0.01200928180342	0.0145425028512295	0.0179594602079729	0.0205954944481011	0.0171353853370583	0.0178398478963875	0.0144272985953182	0.0106431613825838
0.219333333333333	0.0255996606472421	0.0220635433130876	0.0212542329991581	0.0249946160588624	NA	0.0191136818045908	0.0227886591107791	0.0297784848936757	0.0151431295433604	0.0187929377298021	0.0192202780985956	0.0226708224880771	0.0341863885013893	0.0284191297603094	0.0157504234483362	0.02549647215724	0.0159906548379693	0.0185103082736931	0.0160654129919494	0.0170304429087103	0.0263077427710975	0.0190296950257396	0.0205940728661008	0.0179127857322788	0.0152350964099771	0.0183719159169471	0.015805720954017	0.024674811555262	0.0182794920457349	0.0234760125550785	0.0200855162207909	0.0160804432208678	0.0222834539417303	0.0187981004003628	0.0148865391433869	0.0156978079066027	0.0259408166477686	0.0173698890846838	0.0172568211449618	0.014426825429637	0.0142144323059029	0.0120912530454963	0.0146342230036132	0.0180942523014739	0.0207526325377717	0.0172716496000156	0.0179633532540744	0.0145257212483681	0.0107202540670585
0.22	0.0258195320517793	0.0222471612847743	0.0214078624363729	0.0251566168248892	NA	0.0192274313669681	0.0229498768904493	0.0299665670272076	0.0152450564275482	0.0189002749727955	0.0193388883471487	0.0228231077988997	0.0344074315283862	0.0286693544550335	0.015850660115929	0.0256825124095998	0.016105311029833	0.0186320240557575	0.0161711800446522	0.0171382727727843	0.0264860407701442	0.0191697823792094	0.0207357232298704	0.0180506235307275	0.0153302742954224	0.0185038635720283	0.0159158155762015	0.0248551938989896	0.0183814198219795	0.0236311984748297	0.0202076695988158	0.0162043333328289	0.0224352155189832	0.0189267245791055	0.0149756867013321	0.0157896341397385	0.0261397554219232	0.0174956094698034	0.0173638855148587	0.0145175841735946	0.0143020258564226	0.0121737344251031	0.0147264661988796	0.0182298884444159	0.0209106968427481	0.0174088281479868	0.0180876128525925	0.0146247877124913	0.0107979000200628
0.220666666666667	0.0260406090286522	0.0224319162831784	0.0215624099606827	0.0253194335401015	NA	0.019341778657996	0.0231119959383077	0.0301554470668082	0.015347588264083	0.0190081575163187	0.0194581556188951	0.0229762436506187	0.0346294548180351	0.0289206972802161	0.0159514662556559	0.0258695744679971	0.0162206515448436	0.0187544325128118	0.0162775779763924	0.0172467200029344	0.0266652962368193	0.0193107375766151	0.0208782408067947	0.0181894330766152	0.0154259973316876	0.018636587453146	0.016026592785358	0.0250366183167527	0.0184838724475564	0.0237872335592931	0.0203304894147456	0.0163291424484549	0.0225878598859746	0.0190560712878913	0.0150653289766306	0.0158819343343986	0.0263398786344678	0.017622128935573	0.0174715221084375	0.0146088524295446	0.0143901249065188	0.0122567285147422	0.0148192347386838	0.0183663709649187	0.0210696893221965	0.0175469243476347	0.0182126299879909	0.0147245016986046	0.0108761030985102
0.221333333333333	0.0262628849797429	0.0226178071359782	0.0217178784957061	0.0254830677093348	NA	0.0194567259497913	0.0232750185190897	0.0303451251688585	0.0154507276830277	0.0191165873776018	0.0195780825942573	0.023130232841818	0.0348524571812235	0.0291731423145415	0.0160528443042208	0.0260576593633659	0.016336678871757	0.0188775363199875	0.0163846096508719	0.0173557873539511	0.0268455112656104	0.0194525639602749	0.0210216293226108	0.0183292196091165	0.0155222678975999	0.0187700901518808	0.0161380557371784	0.025219087133542	0.0185868520847827	0.023944120193703	0.0204539783921164	0.0164548766837955	0.0227413899675662	0.0191861428438658	0.0151554682435834	0.0159747103060471	0.0265411877743768	0.0177494510544766	0.0175797330397524	0.014700632389262	0.0144787319465826	0.0123402378925648	0.0149125309263916	0.0185037021425256	0.0212296118935712	0.0176859415314119	0.0183384079535883	0.014824866929849	0.0109548671836805
0.222	0.0264863530269825	0.0228048324763109	0.0218742709395868	0.0256475208105022	NA	0.0195722755135417	0.0234389468708504	0.0305356014634229	0.0155544773145291	0.0192255665728927	0.0196986719521496	0.0232850781581801	0.0350764373535414	0.0294266732546212	0.0161547966994196	0.0262467680613973	0.0164533954900566	0.0190013381477955	0.0164922779322818	0.0174654775835869	0.0270266879175717	0.0195952648600974	0.0211658924951958	0.0184699883659003	0.0156190883709597	0.0189043742458757	0.0162502075881712	0.0254026026285628	0.018690360898088	0.0241018607402542	0.0205781392546167	0.0165815421816371	0.0228958086648523	0.0193169415524676	0.0152461067812478	0.0160679638708402	0.0267436842351543	0.0178775793943562	0.0176885204210587	0.0147929262467144	0.0145678494739384	0.0124242651422866	0.0150063570669612	0.0186418842071046	0.0213904664320498	0.0178258829966519	0.0184649500397035	0.0149258871414479	0.0110341961813166
0.222666666666667	0.0267110060105776	0.0229929907397249	0.0220315901644561	0.0258127942942703	NA	0.0196884296193795	0.0236037832045727	0.0307268760541611	0.0156588397886614	0.0193350971173433	0.0198199263697837	0.0234407823721908	0.0353013939948155	0.0296812734168888	0.0162573258800145	0.0264369014617824	0.016570803869705	0.0191258406619126	0.0166005856850978	0.0175757934524329	0.0272088282198461	0.019738843593207	0.0213110340341264	0.0186117445824725	0.01571646112833	0.019039442298537	0.016363051495456	0.0255871670345389	0.0187944010539193	0.0242604575376618	0.0207029747259312	0.0167091451113229	0.0230511188545651	0.019448469707185	0.0153372468733718	0.016161696845555	0.0269473693133737	0.0180065175180709	0.0177978863626966	0.0148857361979753	0.0146574799927908	0.0125088128531021	0.0151007154668237	0.0187809193377409	0.0215522547699702	0.0179667520046531	0.0185922595333829	0.015027566080561	0.0111140940217206
0.223333333333333	0.0269368364873375	0.0231822801611521	0.0221898390158923	0.0259788895837374	NA	0.0198051905362548	0.0237695297037747	0.0309189490182427	0.0157638177352673	0.0194451810248943	0.0199418485224718	0.0235973482428439	0.0355273256886535	0.0299369257397437	0.0163604342856069	0.0266280603974594	0.016688906470893	0.0192510465229661	0.0167095357738721	0.017686737723794	0.0273919341651857	0.0198833034635653	0.0214570576402327	0.0187544934915074	0.0158143885448228	0.0191752968587356	0.0164765906165559	0.0257727825370167	0.0188989747206435	0.0244199129007194	0.0208284875295837	0.0168376916685646	0.0232073233884745	0.0195807295893114	0.0154288908083274	0.0162559110475176	0.0271522442072188	0.0181362689831519	0.0179078329729734	0.0149790644411375	0.0147476260141717	0.0125938836195967	0.0151956084337609	0.0189208096616219	0.0217149786962675	0.0181085517797551	0.0187203397181245	0.0151299075061336	0.0111945646598487
0.224	0.0271638367291078	0.0233726987719014	0.0223490203123777	0.0261458080741102	NA	0.0199225605318076	0.0239361885241169	0.0311118204062622	0.0158694137837979	0.0195558203081598	0.0200644410834278	0.0237547785153433	0.035754230941997	0.0301936127859448	0.0164641243565089	0.0268202456338646	0.0168077057437885	0.0193769583863163	0.016819131063023	0.0177983131635619	0.0275760077114724	0.0200286477615914	0.0216039670051463	0.0188982403221657	0.015912872993882	0.0193119404605055	0.0165908281091873	0.0259594512736669	0.0190040840684487	0.0245802291198535	0.0209546803887773	0.0169671880752465	0.0233644250927822	0.0197137234676997	0.0155210408790424	0.0163506082945309	0.0273583100150271	0.0182668373414533	0.0180183623580452	0.0150729131762255	0.0148382900558847	0.0126794800416583	0.0152910382767829	0.0190615572529139	0.0218786399559129	0.0182512855084074	0.0188491938735996	0.0152329151887413	0.0112756120754049
0.224666666666667	0.0273919987213109	0.0235642443966774	0.0225091368447523	0.026313551132382	NA	0.0200405418722382	0.0241037617930085	0.0313054902421575	0.0159756305631507	0.0196670169783097	0.0201877067235652	0.0239130759208037	0.0359821081846839	0.0304513167452551	0.0165683985336131	0.0270134578681871	0.016927204128283	0.0195035789018374	0.0169293744166208	0.0179105225400874	0.0277610507812379	0.0201748797637784	0.0217517658108431	0.0190429902994005	0.0160119168470633	0.0194493756227425	0.0167057671310472	0.0261471753335876	0.0191097312692445	0.0247414084606777	0.0210815560262334	0.0170976405792211	0.0235224267675121	0.019847453598516	0.0156136993829314	0.0164457904048009	0.0275655677338346	0.0183982261387997	0.0181294766217982	0.015167284605106	0.0149294746424498	0.0127656047243863	0.0153870073060029	0.0192031641316311	0.0220432402493527	0.0183949563382313	0.0189788252753708	0.0153365929104305	0.0113572402729337
0.225333333333333	0.0276213141615985	0.0237569146506259	0.0226701913756654	0.0264821200970106	NA	0.0201591368221768	0.0242722516092146	0.0314999585231291	0.0160824707015053	0.0197787730449516	0.0203116481112933	0.02407224317595	0.0362109557690201	0.0307100194373408	0.0166732592582609	0.0272076977286278	0.0170474040537376	0.0196309107136964	0.0170402686981715	0.0180233686240497	0.0279470652611835	0.0203220027323083	0.0219004577291801	0.0191887486432501	0.0161115224738104	0.0195876048489005	0.0168214108395972	0.0263359567566063	0.0192159184965602	0.0249034531635437	0.0212091171640282	0.0172290554540958	0.0236813311858944	0.0199819222249917	0.0157068686218254	0.0165414591968635	0.0277740182579239	0.0185304389146292	0.0182411778657281	0.0152621809313984	0.0150211823050452	0.0128522602780001	0.0154835178325113	0.0193456322624971	0.02220878123195	0.0185395673770749	0.019109237194607	0.0154409444645534	0.0114394532819117
0.226	0.0278517744586172	0.023950706936409	0.0228321866390244	0.0266515162775968	NA	0.0202783476445512	0.0244416600424621	0.0316952252195616	0.0161899368261581	0.019891090516011	0.0204362679123111	0.0242322829828154	0.0364407719693613	0.0309697023149248	0.0167787089721093	0.0274029657736626	0.0171683079387265	0.01975895646013	0.0171518167703969	0.0181368541883253	0.0281340530016997	0.020470019914664	0.0220500464214268	0.0193355205681181	0.0162116922412286	0.0197266306266876	0.016937762391846	0.0265257975325819	0.0193226479254422	0.02506636544309	0.0213373665234279	0.017361438999012	0.0238411410937464	0.0201171315771753	0.0158005509019	0.0166376164895091	0.0279836623773754	0.018663479201633	0.0183534681888192	0.0153576043603835	0.0151134155814494	0.0129394493177452	0.0155805721682471	0.0194889635537995	0.0223752645134267	0.0186851216920603	0.0192404328977957	0.0155459736555986	0.0115222551568378
0.226666666666667	0.0280833707308922	0.0241456184413125	0.022995125339441	0.0268217409545635	NA	0.0203981766004541	0.0246119891330467	0.0318912902749478	0.0162980315633552	0.0200039713976108	0.0205615687893981	0.0243931980284376	0.0366715549817045	0.0312303464671973	0.0168847501169967	0.0275992624913108	0.0172899181907809	0.0198877187732202	0.017264021495012	0.018250982007854	0.0283220158163854	0.0206189345432384	0.0222005355377911	0.0194833112820413	0.0163124285138538	0.0198664554277603	0.0170548249441282	0.0267166996007068	0.0194299217323493	0.0252301474877895	0.0214663068247216	0.0174947975384144	0.0240018592088464	0.0202530838716828	0.0158947485336029	0.0167342641017082	0.0281945007766225	0.0187973505253909	0.0184663496874225	0.0154535570989114	0.0152061770159813	0.0130271744637987	0.0156781726258689	0.0196331598562373	0.0225426916573075	0.0188316223086246	0.0193724156464514	0.0156516842990173	0.0116056499773221
0.227333333333333	0.0283160938058309	0.024341646134388	0.0231590101516751	0.0269927953788355	NA	0.0205186259490085	0.0247832408914388	0.0320881536058134	0.0164067575381228	0.0201174176939494	0.0206875534022032	0.0245549909845539	0.03690330292329	0.0314919326234828	0.016991385134806	0.0277965882984081	0.0174122372061295	0.0200172002786671	0.0173768857324991	0.0183657548595037	0.0285109554815673	0.0207687498349423	0.0223519287169388	0.0196321259859432	0.016413733653419	0.0200070817074172	0.0171726016518813	0.0269086648488098	0.0195377420950471	0.0253948014594945	0.0215959407870522	0.017629137421812	0.0241634882203053	0.0203897813114475	0.0159894638315797	0.0168314038525346	0.0284065340330117	0.0189320564040031	0.0185798244551329	0.0155500413553086	0.0152994691594388	0.0131154383411724	0.0157763215186232	0.0197782229617614	0.0227110641803663	0.0189790722095547	0.0195051886968222	0.0157580802210436	0.0116896418481736
0.228	0.0285499342188493	0.0245387867636329	0.0233238437200761	0.0271646807715191	NA	0.0206396979472319	0.02495541729789	0.0322858151016448	0.0165161173740969	0.0202314314071776	0.020814224407031	0.0247176645072949	0.0371360138322134	0.0317544411571652	0.0170986164673272	0.027994943539885	0.0175352673694397	0.0201474035955608	0.0174904123418794	0.0184811755219339	0.0287008737358196	0.0209194689908083	0.0225042295855083	0.0197819698728759	0.0165156100186174	0.0201485119042912	0.0172910956694194	0.0271016951126582	0.0196461111925001	0.0255603294929803	0.0217262711282461	0.0177644650235296	0.0243260307879311	0.0205272260854686	0.016084699114599	0.0169290375610892	0.0286197626153667	0.0190676003477177	0.0186938945826654	0.0156470593392837	0.0153932945690367	0.0132042435796152	0.0158750211602119	0.0199241546024092	0.0228803835520729	0.0191274743340144	0.0196387552995916	0.0158651652585103	0.0117742348994863
0.228666666666667	0.0287848822126248	0.0247370368532109	0.0234896286580223	0.0273373983235835	NA	0.0207613948498997	0.0251285203020401	0.0324842746248187	0.0166261136933504	0.0203460145372744	0.0209415844566258	0.0248812212368766	0.037369685667048	0.0320178520898716	0.0172064465561184	0.0281943284880503	0.0176590110535559	0.0202783313361509	0.0176046041804809	0.0185972467754565	0.0288917722794829	0.0210710951955939	0.0226574417576192	0.0199328481272474	0.0166180599648616	0.0202907484400411	0.0174103101497047	0.0272957921752618	0.0197550312047635	0.0257267336954864	0.0218573005646401	0.0179007867424505	0.0244894895415906	0.0206654203685595	0.0161804567054754	0.0170271670464225	0.0288341868825598	0.0192039858585548	0.0188085621577304	0.0157446132618322	0.0154876558083432	0.013293592813513	0.015974273864657	0.0200709564491324	0.0230506511940436	0.0192768315765661	0.019773118699579	0.01597294325866	0.0118594332867243
0.229333333333333	0.0290209277364772	0.0249363927007149	0.0236563675473581	0.0275109491955421	NA	0.0208837189094069	0.0253025518225231	0.0326835320105328	0.0167367491162188	0.0204611690819213	0.0210696361999529	0.0250456637972915	0.0376043163064791	0.0322821450959139	0.0173148778423646	0.028394743341881	0.0177834706192377	0.0204099861056144	0.0177194641037037	0.0187139714018955	0.0290836527741845	0.0212236316173811	0.0228115688343754	0.0200847659240367	0.0167210858440392	0.0204337937190417	0.0175302482441163	0.0274909577661765	0.0198645043128722	0.0258940161462564	0.0219890318109072	0.0180381090017494	0.0246538670805654	0.0208043663210945	0.0162767389309922	0.0171257941274566	0.0290498070820881	0.019341216429927	0.0189238292649083	0.01584270533514	0.0155825554472147	0.0133834886817882	0.0160740819461651	0.0202186301106191	0.0232218684794922	0.0194271467861864	0.0199082821354359	0.0160814180789498	0.0119452411908045
0.23	0.0292580604458819	0.025136850374477	0.0238240629378281	0.0276853345171347	NA	0.0210066723756286	0.025477513746575	0.0328835870667401	0.0168480262611242	0.0205768970363759	0.0211983822819775	0.0252109947959981	0.037839903548948	0.0325472995069892	0.0174239127667355	0.0285961882263173	0.0179086484148964	0.0205423705018216	0.017834994964782	0.0188313521844447	0.0292765168423581	0.0213770814071744	0.0229666144033621	0.020237728427995	0.016824690004266	0.0205776501280736	0.017650913102216	0.0276871935608096	0.0199745326987291	0.0260621788960763	0.0221214675798797	0.0181764382486154	0.0248191659729042	0.0209440660887553	0.0163735481218222	0.0172249206229059	0.0292666233486574	0.0194792955462547	0.0190396979855232	0.0159413377724867	0.0156779960617297	0.0134739338277964	0.016174447718989	0.0203671771321109	0.0233940367326849	0.0195784227652749	0.0200442488393392	0.016190593586852	0.0120316628181793
0.230666666666667	0.0294962697021171	0.0253384057109269	0.0239927173465108	0.0278605553870106	NA	0.0211302574957795	0.0256534079296405	0.0330844395740832	0.0169599477443975	0.0206932003933441	0.0213278253434414	0.0253772168236093	0.0380764451123075	0.0328132943171372	0.0175335537692416	0.0287986631915649	0.0180345467763304	0.0206754871151005	0.0179511996145429	0.0189493919075238	0.0294703660667641	0.0215314476984961	0.0231225820381376	0.0203917407928335	0.0169288747896342	0.0207223200360112	0.017772307871512	0.0278845011797258	0.0200851185449918	0.0262312239668105	0.0222546105823708	0.0183157809539663	0.0249853887547697	0.0210845218022763	0.0164708866124479	0.0173245483511986	0.0294846357027736	0.0196182266825795	0.0191561703975152	0.0160405127881465	0.015773980234121	0.0135649308992225	0.0162753734972884	0.0205165989942139	0.0235671572283958	0.0197306622686578	0.020181022036682	0.0163004736596488	0.0121187024009159
0.231333333333333	0.0297355445720476	0.0255410543120023	0.0241623332572492	0.0280366128724129	NA	0.0212544765142719	0.0258302361949808	0.0332860892858328	0.0170725161800987	0.020810081142851	0.0214579680206372	0.0255443324535794	0.0383139386334898	0.0330801081879555	0.0176438032890889	0.0290021682124025	0.0181611680264592	0.0208093385279989	0.0180680809011627	0.0190680933566326	0.0296652019900111	0.0216867336069795	0.0232794752977193	0.0205468081603974	0.017033642539958	0.0208678057935107	0.0178944356972194	0.0280828821879541	0.0201962640349573	0.026401153350937	0.0223884635269946	0.0184561436121515	0.0251525379297818	0.0212257355771895	0.0165687567410792	0.0174246791303954	0.0297038440493423	0.0197580133041718	0.0192732485753124	0.0161402325972891	0.0158705105527074	0.013656482547975	0.0163768615949882	0.020666897111705	0.0237412311913673	0.0198838680025861	0.0203186049457609	0.0164110621842215	0.0122063641967752
0.232	0.0299758738280484	0.025744791542614	0.0243329131200795	0.028213508008863	NA	0.0213793316725726	0.026008000333282	0.0334885359278261	0.0171857341798357	0.0209275412721106	0.0215888129451792	0.0257123442418899	0.0385523816681844	0.0333477194540698	0.0177546637645317	0.0292067031874972	0.018288514475057	0.0209439273150454	0.0181856416699192	0.0191874593182032	0.0298610261140764	0.0218429422299604	0.0234372977260641	0.0207029356598269	0.0171389955905157	0.0210141097326966	0.0180172997220184	0.0282823380942969	0.0203079713524455	0.0265719690110807	0.0225230291199835	0.018597532740646	0.0253206159683568	0.0213677095135687	0.0166671608495715	0.0175253147781093	0.0299242481762769	0.0198986588661363	0.0193909345897022	0.0162404994158792	0.0159675896118225	0.0137485914300782	0.0164789143256358	0.0208180728323338	0.0239162597957704	0.0200380426237276	0.0204570007774599	0.0165223630568345	0.0122946524892886
0.232666666666667	0.0302172459480702	0.0259496125281693	0.0245044593506587	0.028391241799847	NA	0.0215048252090581	0.0261867021022635	0.033691779198409	0.0172996043525812	0.0210455827653945	0.0217203627437736	0.0258812547267345	0.0387917716905292	0.0336161061288591	0.0178661376327244	0.0294122679387262	0.018416588418484	0.0210792560425078	0.0183038847629416	0.0193074925794507	0.0300578398998289	0.0220000766460657	0.0235960528515427	0.0208601284067036	0.0172449362717877	0.0211612341668478	0.0181409030858098	0.0284828703506398	0.0204202426816813	0.0267436728795452	0.022658310065004	0.0187399548797333	0.0254896253070415	0.0215104456957723	0.016766101283341	0.0176264571114239	0.0301458477531162	0.0200401668130126	0.0195092305077007	0.0163413154605746	0.0160652200117442	0.0138412602055635	0.0165815340022562	0.0209701274356203	0.0240922441646706	0.0201931887381544	0.020596212734932	0.0166343801829135	0.0123835715878328
0.233333333333333	0.0304596491158493	0.0261555121521559	0.0246769743296902	0.0285698152165021	NA	0.0216309593588696	0.0263663432262873	0.0338958187683794	0.0174141293044877	0.0211642076038995	0.0218526200379841	0.026051066428202	0.0390321060928125	0.0338852459104337	0.0179782273295711	0.0296188622105064	0.0185453921394176	0.0212153272681503	0.0184228130189569	0.0194281959282223	0.0302556447665521	0.0221581399148004	0.0237557441864087	0.0210183915021839	0.0173514669091913	0.0213091813900828	0.0182652489254676	0.0286844803512637	0.0205330802071746	0.0269162668578435	0.0227943090629706	0.0188834165921778	0.0256595683478438	0.0216539461921863	0.0168655803912795	0.0177281079468109	0.0303686423296529	0.020182540578372	0.0196281383924225	0.0164426829486241	0.0161634043586206	0.0139344915383584	0.016684722937206	0.0211230621316477	0.0242691853694948	0.0203493089003249	0.0207362440132771	0.0167471174768182	0.0124731258277032
0.234	0.0307030712212639	0.0263624850537902	0.0248504604023473	0.0287492291973052	NA	0.0217577363537655	0.0265469253959678	0.0341006542809325	0.0175293116387013	0.0212834177656133	0.0219855874439968	0.0262217818479593	0.039273382185188	0.0341551161878636	0.0180909352895741	0.0298264856691307	0.0186749279065823	0.0213521435409892	0.0185424292730334	0.019549572152844	0.0304544420914669	0.0223171350761323	0.0239163752262622	0.0211777300321181	0.0174585898228117	0.0214579536770439	0.0183903403745891	0.0288871694321584	0.0206464861135993	0.0270897528162272	0.0229310288118577	0.0190279244628875	0.0258304474575589	0.0217982130549663	0.0169656005256677	0.017830269100047	0.0305926313345719	0.0203257835844115	0.0197476603029485	0.0165446040977633	0.0162621452643965	0.0140282880961747	0.0167884834420247	0.0212768780598532	0.0244470844295023	0.0205064056120613	0.0208770977992174	0.0168605788616088	0.0125633195701851
0.234666666666667	0.0309474998608396	0.0265705256257323	0.0250249198776964	0.028929484647762	NA	0.0218851584219734	0.0267284502677826	0.0343062853516089	0.0176451539551729	0.0214032152251803	0.0221192675723813	0.0263934034689321	0.0395155971954018	0.0344256940476559	0.0182042639456807	0.0300351379021126	0.0188051979744783	0.0214897074010456	0.0186627363563206	0.0196716240419658	0.0306542332092576	0.0224770651500747	0.0240779494495069	0.0213381490661555	0.0175663073271294	0.021607553282581	0.0185161805632426	0.029090938870339	0.0207604625856702	0.0272641325932144	0.0230684720065094	0.0191734850985643	0.0260022649670919	0.0219432483197785	0.0170661640420874	0.0179329423861308	0.0308178140741007	0.0204698992415426	0.0198677982941939	0.0166470811261098	0.0163614453467372	0.0141226525503945	0.0168928178272852	0.021431576287814	0.0246259423112588	0.0206644813215222	0.0210187772707691	0.0169747682688074	0.0126541572026231
0.235333333333333	0.0311929223384057	0.0267796280118713	0.0252003550281174	0.0291105824400977	NA	0.0220132277880408	0.0269109194636838	0.0345127115682438	0.0177616588504687	0.0215236019537645	0.0222536630278506	0.0265659337549857	0.0397587482685318	0.0346969562804768	0.0183182157291286	0.0302448184175395	0.0189362045831093	0.021628021379098	0.0187837370957864	0.0197943543844053	0.0308550194115966	0.0226379331362677	0.0242404703168027	0.0214996536568358	0.0176746217307444	0.0217579824414348	0.0186427726177116	0.0292957898831635	0.0208750118080187	0.0274394079951168	0.0232066413384479	0.0193201051273443	0.0261750231707763	0.0220890540055408	0.0171672732993317	0.0180361296191976	0.0310441897306717	0.0206148909479778	0.0199885544167743	0.0167501162520578	0.0164613072289513	0.0142175875759546	0.0169977284024423	0.0215871578100316	0.0248057599281139	0.020823538422171	0.0211612855969117	0.0170896896381523	0.0127456431384883
0.236	0.0314393256659049	0.0269897861051844	0.0253767680887237	0.0292925234129483	NA	0.0221419466726842	0.0270943345707102	0.0347199324909195	0.017878828917578	0.021644579918913	0.022388776409017	0.0267393751506033	0.0400028324667404	0.034968879388118	0.0184327930692894	0.0304555266434326	0.0190679499577094	0.0217670879964319	0.0189054343139512	0.0199177659689891	0.031056801946672	0.0227997420135565	0.0244039412705118	0.0216622488386661	0.0177835353360957	0.0219092433679192	0.0187701196602375	0.0295017236276539	0.0209901359650665	0.0276155807955653	0.0233455394956789	0.0194677911984268	0.0263487243256888	0.022235632114163	0.0172689306593147	0.0181398326124348	0.0312717573615977	0.020760762089312	0.0201099307168718	0.0168537116941705	0.0165617335399124	0.0143130958512292	0.0171032174756793	0.021743623546713	0.0249865381396821	0.0209835792517402	0.0213046259372536	0.0172053469173479	0.0128377818174433
0.236666666666667	0.0316866965643574	0.0272009935456723	0.025554161256781	0.0294753083710543	NA	0.0222713172926374	0.0272786971406007	0.0349279476519186	0.0179966667457196	0.0217661510844169	0.0225246103081471	0.0269137300805652	0.0402478467690394	0.0352414395907011	0.0185479983935106	0.0306672619271175	0.0192004363084688	0.0219069097645884	0.0190278308286182	0.0200418615843924	0.0312595820187156	0.0229624947395684	0.0245683657341395	0.0218259396271842	0.0178930504391784	0.0220613382556029	0.0188982248087585	0.029708741199819	0.0211058372408983	0.0277926527350347	0.0234851691624963	0.0196165499816914	0.0265233706509601	0.0223829846302861	0.0173711384869793	0.0182440531779957	0.0315005158977602	0.0209075160381015	0.0202319292360998	0.0169578696710727	0.0166627269139787	0.0144091800579117	0.017209287353753	0.0219009743425501	0.0251682777513278	0.0211446060911918	0.0214488014416957	0.0173217440618066	0.0129305777054057
0.237333333333333	0.0319350214649824	0.0274132437183735	0.0257325366911244	0.0296589380849551	NA	0.0224013418604982	0.0274640086894082	0.0351367565556804	0.0181151749201471	0.0218883174101718	0.0226611673109129	0.0270890009496249	0.0404937880710688	0.0355146128341189	0.0186638341269567	0.030880023534602	0.0193336658302586	0.0220474891851105	0.019150929452601	0.0201666440189774	0.0314633607875325	0.0231261942502887	0.0247337471117698	0.0219907310180069	0.0180031693292562	0.0222142692769909	0.019027091176647	0.029916843633981	0.021222117819132	0.0279706255203678	0.0236255330192841	0.0197663881673036	0.0266989643270827	0.022531113521022	0.017473899150204	0.0183487931269136	0.0317304641423134	0.0210551561534379	0.0203545520113669	0.0170625924013411	0.0167642899909119	0.0145058428808937	0.017315940341837	0.0220592109654977	0.0253509795136536	0.0213066211636737	0.0215938152500908	0.0174388850343864	0.0130240352946086
0.238	0.0321842865104778	0.0276265297514635	0.0259118965115749	0.0298434132906852	NA	0.0225320225845739	0.0276502706971152	0.0353463586787592	0.0182343560219513	0.0220110808520368	0.0227984499961414	0.0272651901421864	0.0407406531848882	0.0357883747977081	0.0187803026924477	0.0310938106499639	0.0194676407023552	0.0221888287492887	0.019274732993448	0.0202921160606288	0.0316681393680318	0.023290843459633	0.0249000887874945	0.0221566279858652	0.0181138942885703	0.0223680385832055	0.0191567218724428	0.0301260319021043	0.0213389798827879	0.028149500824298	0.0237666337423165	0.0199173124653089	0.0268755074952146	0.0226800207356916	0.0175772150197079	0.0184540542690136	0.0319616007694012	0.0212036857805197	0.0204778010747405	0.0171678821033946	0.0168664254157939	0.014603087008143	0.0174231787433632	0.0222183341055495	0.0255346441219931	0.0214696266334731	0.021739670491901	0.0175567738051204	0.0131181591036594
0.238666666666667	0.0324344775564597	0.0278408445144376	0.0260922427983553	0.0300287346894716	NA	0.022663361668726	0.0278374846072503	0.035556753469784	0.0183542126278618	0.0221344433616924	0.0229364609355614	0.0274423000219788	0.0409884388387822	0.0360627009021496	0.0188974065102967	0.0313086223747481	0.0196023630881629	0.0223309309379036	0.0193992442531636	0.0204182804965881	0.0318739188297597	0.0234564452590196	0.025067394124838	0.0223236354836241	0.0182252275920452	0.0225226483036663	0.0192871199995852	0.0303363069131276	0.0214564256141566	0.0283292802849717	0.0239084740035564	0.0200693296052144	0.0270530022564804	0.0228297082055635	0.0176810884689546	0.0185598384128258	0.0321939243228918	0.0213531082502192	0.0206016784533088	0.0172737409953829	0.0169691358389426	0.0147009151305803	0.0175310048598616	0.0223783443735145	0.0257192722159079	0.0216336246049666	0.0218863702858513	0.0176754143509415	0.0132129536775953
0.239333333333333	0.0326855801730641	0.0280561806163855	0.0262735775915046	0.0302149029474331	NA	0.022795361312213	0.0280256518265055	0.0357679403494213	0.0184747473100466	0.0222584068864971	0.0230752026935474	0.0276203329317309	0.0412371416770794	0.0363375663175928	0.0190151479981459	0.0315244577273731	0.0197378351349368	0.022473798220968	0.0195244660279257	0.0205451401132864	0.0320807001964334	0.0236230025169395	0.0252356664661754	0.022491758441289	0.0183371715069902	0.0226781005457703	0.0194182886561418	0.0305476695123002	0.0215744571946637	0.0285099655054699	0.0240510564704512	0.0202224463355589	0.0272314506712678	0.0229801778435915	0.017785521874055	0.0186661473654957	0.0324274332151276	0.0215034268786465	0.0207261861690428	0.0173801712950738	0.0170724239158261	0.0147993299419531	0.0176394209907984	0.0225392422997921	0.0259048643786883	0.0217986171215672	0.0220339177395809	0.0177948106553994	0.0133084235879379
0.24	0.0329375796467111	0.0282725304043563	0.0264559028902922	0.0304019186952814	NA	0.0229280237095323	0.0282147737243555	0.0359799187103399	0.0185959626359096	0.0223829733693431	0.0232146778268619	0.0277992911928452	0.0414867582599845	0.0366129459719971	0.0191335295708008	0.0317413156425479	0.0198740589735039	0.0226174330574668	0.0196504011078008	0.0206726976961743	0.0322884844454772	0.0237905180785239	0.0254049091321458	0.0226610017649969	0.0184497282927968	0.0228343973945716	0.0195502309345339	0.0307601204805205	0.021693076804735	0.028691558053329	0.0241943838057278	0.0203766694234695	0.0274108547585229	0.0231314315441523	0.0178905176136681	0.0187729829326955	0.0326621257256924	0.021654644966709	0.0208513262386566	0.0174871752197404	0.0171762923069749	0.014898334138709	0.017748429433412	0.0227010283331475	0.0260914211368596	0.0219646061646691	0.0221823159492913	0.0179149667083722	0.0134045734327436
0.240666666666667	0.0331904609820328	0.0284898859618209	0.0266392206526315	0.0305897825280234	NA	0.0230613510502612	0.0284048516326779	0.0361926879171768	0.0187178611678872	0.0225081447485106	0.023354888884394	0.0279791771050707	0.0417372850634257	0.0368888145596873	0.019252553640063	0.0319591949706984	0.020011036717984	0.0227618378950953	0.0197770522764553	0.020800956029551	0.0324972725075601	0.0239589947651118	0.02557512542106	0.022831370335994	0.0185629002006338	0.0229915409124603	0.0196829499212609	0.0309736605336797	0.021812286623658	0.0288740594600608	0.0243384586671844	0.0205320056542065	0.0275912164950401	0.0232834711827825	0.0179960780689006	0.0188803469185337	0.0328980000001969	0.0218067657996684	0.0209771006734676	0.0175947549860459	0.0172807436778936	0.0149979304198667	0.0178580324825481	0.0228637028394884	0.0262789429596917	0.0221315936525894	0.0223315679993911	0.0180358865057701	0.0135014078366528
0.241333333333333	0.0334442089039666	0.0287082391072322	0.0268235327944931	0.0307784950046661	NA	0.0231953455188958	0.0285958868453751	0.0364062473065067	0.0188404454632424	0.0226339229575205	0.0234958384068969	0.0281599929461745	0.0419887184789151	0.0371651465501161	0.0193722226145615	0.0321780944774051	0.0201487704655096	0.0229070151699958	0.0199044223108635	0.020929917896391	0.0327070652661362	0.0241284353738146	0.0257463186083027	0.0230028690095981	0.0186766894731367	0.0231495331388416	0.0198164486966204	0.0311882903220081	0.0219320888294432	0.029057471220673	0.0244832837074811	0.0206884618306951	0.0277725378147516	0.0234362986159151	0.0181022056232058	0.0189882411254646	0.0331350540490825	0.0219597926466934	0.0211035114792556	0.0177029128099287	0.0173857806989701	0.0150981214868856	0.0179682324304918	0.0230272661006415	0.0264674302587142	0.0222995814395086	0.0224816769621388	0.0181575740492334	0.0135989314509353
0.242	0.0336988078600152	0.0289275813926881	0.0270088411893171	0.0309680566479224	NA	0.0233300092946898	0.0287878806179977	0.0366205961868126	0.0189637180738579	0.022760309924987	0.0236375289267219	0.0283417409716139	0.0422410548134241	0.0374419161968291	0.0194925388995822	0.0323980128428513	0.0202872622959455	0.0230529673064932	0.0200325139810133	0.0210595860781688	0.0329178635569863	0.0242988426770801	0.0259184919457292	0.0231755026141471	0.0187910983440948	0.0233083760898148	0.0199507303344266	0.0314040104294271	0.0220524855986828	0.0292417947931881	0.0246288615739283	0.0208460447730444	0.0279548206080116	0.0235899156806165	0.0182089026622797	0.0190966673541968	0.0333732857464442	0.022113728760409	0.0212305606561212	0.0178116509064852	0.0174914060453837	0.0151989100435334	0.0180790315667993	0.0231917183131321	0.0266568833872368	0.0224685713144088	0.0226326458972813	0.0182800333458231	0.0136971489535337
0.242666666666667	0.0339542420226721	0.0291479041026996	0.0271951476674261	0.0311584679439196	NA	0.023465344551491	0.0289808341673692	0.0368357338384593	0.0190876815460266	0.0228873075744681	0.0237799629675501	0.0285244234142067	0.042494290289273	0.0377190975466245	0.0196135048968958	0.0326189486612817	0.0204265142716071	0.0231996967168283	0.0201613300496071	0.0211899633546821	0.0331296681677621	0.0244702194222546	0.0260916486610569	0.023349275949933	0.018906129038134	0.0234680717578513	0.0200857979017259	0.0316208213729038	0.0221734791064084	0.0294270315981631	0.0247751949082732	0.0210047613180525	0.0281380667208799	0.0237443241943221	0.0183161715739571	0.0192056274036011	0.0336126928288744	0.0222685773764423	0.0213582501983433	0.0179209714898521	0.0175976223970118	0.0153002987957524	0.0181904321781266	0.0233570595869641	0.0268473026398737	0.0226385650000103	0.0227844778516912	0.0184032684077052	0.0137960650491038
0.243333333333333	0.0342104952920152	0.0293691982530674	0.0273824540154372	0.0313497293419095	NA	0.0236013534575773	0.0291747486712128	0.0370516595136683	0.0192123384202412	0.0230149178243151	0.0239231430441219	0.0287080424838016	0.0427484210440353	0.0379966644489036	0.0197351230045848	0.0328409004404732	0.0205665284369783	0.0233472058008898	0.020290873271761	0.0213210525038733	0.0333424798375325	0.0246425683311439	0.0262657919572518	0.0235241937881208	0.0190217837703958	0.0236286221114733	0.0202216544585097	0.0318387236018117	0.0222950715259463	0.0296131830182086	0.0249222863464845	0.0211646183186988	0.0283222779544015	0.0238995259545731	0.0184240147481051	0.0193151230706177	0.0338532728943269	0.0224243417129652	0.0214865820942358	0.0180308767730877	0.0177044324383346	0.0154022904515237	0.0183024365480573	0.023523289944404	0.0270386882520739	0.0228095641517074	0.0229371758589995	0.0185272832518269	0.0138956844690518
0.244	0.034467551298469	0.0295914545898697	0.0275707619756747	0.0315418412539807	NA	0.0237380381754913	0.0293696252677798	0.0372683724364959	0.0193376912309822	0.023143142587521	0.0240670716619639	0.0288926003669473	0.0430034431304571	0.0382745905652026	0.0198573956168681	0.0330638666012168	0.0207073068184294	0.023495496945945	0.0204211463947	0.0214528563016481	0.0335562992563327	0.0248158920995726	0.0264409250119084	0.0237002608696541	0.0191380647462121	0.023790029094932	0.0203583030574249	0.0320577174972954	0.0224172650287716	0.0298002503975073	0.0250701385185346	0.0213256226436225	0.0285074560638847	0.0240555227387516	0.0185324345765163	0.0194251561501626	0.0340950234010027	0.022581024970233	0.0216155583260033	0.018141368968052	0.0178118388583388	0.0155048877207298	0.0184150469569285	0.0236904093187673	0.027231040399657	0.0229815703565029	0.023090742939227	0.0186520818995868	0.0139960119715687
0.244666666666667	0.0347253934057333	0.0298146635885655	0.0277600732455826	0.0317348040547731	NA	0.0238754008618735	0.0295654650554796	0.0374858718028123	0.0194637425065034	0.0232719837715682	0.0242117513171134	0.0290780992265617	0.0432593525163907	0.0385528493789016	0.0199803251239245	0.0332878454768113	0.0208488514239334	0.0236445725263684	0.0205521521574501	0.0215853775216938	0.0337711270647155	0.0249901933969428	0.026617050976626	0.0238774819041447	0.0192549741607773	0.0239522946278854	0.0204957467434809	0.0322778033716401	0.0225400617843604	0.0299882350413333	0.0252187540481805	0.0214877811765869	0.0286936027581764	0.0242123163038165	0.0186414334527993	0.0195357284350336	0.0343379416662582	0.0227386303301201	0.0217451808695972	0.0182524502852855	0.0179198443504193	0.0156080933150153	0.0185282656816544	0.0238584175532083	0.0274243591983543	0.0231545851319426	0.0232451820984116	0.0187776683764976	0.0140970523416618
0.245333333333333	0.0349840047138823	0.0300388154532149	0.0279503894771371	0.0319286180811942	NA	0.0240134436672946	0.029762269092512	0.0377041567802838	0.0195904947686164	0.0234014432782739	0.0243571844958402	0.0292645412016004	0.0435161450847443	0.0388314142051013	0.0201039139117146	0.0335128353125692	0.0209911642427825	0.0237944349033696	0.0206838932905268	0.0217186189352939	0.0339869638533052	0.0251654748657909	0.026794172976379	0.0240558615687488	0.0193725141988151	0.0241154206050773	0.0206339885537554	0.0324989814676471	0.0226634639600401	0.0301771382155712	0.0253681355527426	0.0216511008159302	0.0288807196989352	0.0243699083860392	0.0187510137722687	0.0196468417158152	0.0345820248655367	0.0228971609556522	0.0218754516945689	0.0183641229338871	0.0180284516122791	0.0157119099476467	0.0186420949955488	0.0240273143995145	0.0276186447033552	0.0233286099250484	0.0234004963282336	0.0189040467118409	0.0141988103911825
0.246	0.0352433680626303	0.0302639001158207	0.0281417122762602	0.0321232836321381	NA	0.0241521687360864	0.0299600383965013	0.0379232265083567	0.0197179505324732	0.0235315230036357	0.0245033736743659	0.0294519284067244	0.0437738166334462	0.0391102582006611	0.020228164361801	0.033738834265335	0.0211342472453037	0.023945086424719	0.0208163725156215	0.0218525833111427	0.0342038101623543	0.0253417391213437	0.0269722941088816	0.0242354045070286	0.019490687034243	0.0242794088960146	0.0207730315170966	0.0327212519580135	0.0227874737208388	0.0303669611462351	0.0255182856428809	0.021815588474002	0.029068808499903	0.024528300700739	0.0188611779318334	0.019758497780783	0.0348272700313235	0.0230566199905352	0.0220063727639247	0.0184763891213913	0.0181376633458287	0.0158163403333691	0.0187565371681454	0.0241970995169059	0.0278138969088601	0.023503646111253	0.023556688605638	0.019031220938316	0.0143012909588515
0.246666666666667	0.0355034660347669	0.0304899072357935	0.0283340432022331	0.0323188009682066	NA	0.0242915782061717	0.0301587739441322	0.038143080098244	0.0198461123063476	0.023662224837675	0.0246503213185814	0.0296402629319679	0.0440323628754247	0.0393893543743912	0.0203530788511671	0.0339658404030158	0.0212781023825744	0.0240965294244725	0.0209495925452832	0.0219872734151566	0.0344216664813036	0.0255189887510734	0.0271514174439482	0.0244161153277987	0.0196094948298316	0.0244442613446462	0.0209128786538228	0.0329446149447185	0.0229120932293313	0.0305577050189881	0.0256692069223703	0.0219812510765842	0.029257870726174	0.0246874949420183	0.0189719283298831	0.0198706984158079	0.0350736740521259	0.0232170105586802	0.0221379460339777	0.0185892510536431	0.0182474822570824	0.0159213871882621	0.0188715944650167	0.0243677724708387	0.0280101157476389	0.0236796949933339	0.0237137618924537	0.0191591950916793	0.0144044989102799
0.247333333333333	0.0357642809597592	0.0307168261995436	0.0285273837671104	0.0325151703114324	NA	0.0244316742088925	0.0303584766707885	0.0383637166329132	0.0199749825914139	0.0237935506642795	0.0247980298837612	0.0298295468424051	0.0442917794386033	0.0396686755973897	0.0204786597520345	0.0341938517041254	0.021422731586137	0.0242487662226942	0.0210835560825981	0.0221226920102838	0.0346405332483439	0.0256972263142509	0.0273315460228481	0.0245979986039593	0.019728939736861	0.0246099797690412	0.0210535329754198	0.0331690704584148	0.0230373246454853	0.0307493709786623	0.025820901987873	0.022148095562299	0.0294479078934628	0.0248474927824985	0.0190832673661736	0.0199834454042584	0.0353212336714782	0.0233783357637267	0.0222701734542006	0.0187027109346736	0.018357911056054	0.0160270532295939	0.0189872691475907	0.0245393327318155	0.0282073010905956	0.0238567578003484	0.0238717191350106	0.0192879732103781	0.0145084391379875
0.248	0.0360257949175224	0.0309446461202025	0.0287217354351355	0.0327123918450057	NA	0.0245724588688379	0.0305591474701933	0.0385851351670778	0.0201045638815254	0.023925502361045	0.0249465018142756	0.0300197821778172	0.0445520618659121	0.0399481946135174	0.0206049094316782	0.0344228660573407	0.0215681367677134	0.0244017991251787	0.0212182658208654	0.0222588418563129	0.0348604108499824	0.0258764543414994	0.0275126828576556	0.0247810588713133	0.019849023894773	0.0247765659610675	0.0211949974842357	0.0333946184578264	0.0231631701265044	0.0309419601287793	0.02597337342871	0.0223161288820007	0.0296389214673703	0.0250082958730548	0.019195197441711	0.0200967405269037	0.0355699454869739	0.0235405986885608	0.0224030569670771	0.018816770966573	0.0184689524566506	0.0161333411756731	0.0191035634729661	0.0247117796742022	0.0284054527463392	0.0240348356865696	0.0240305632637532	0.0194175593351755	0.014613116561417
0.248666666666667	0.0362879897423559	0.031173355837477	0.0289170996221565	0.0329104657130018	NA	0.02471393430367	0.0307607871940519	0.0388073347271894	0.0202348586629897	0.0240580817991155	0.0250957395433003	0.0302109709523588	0.0448132056153142	0.0402278840500016	0.0207318302522413	0.0346528812610723	0.0217143198189194	0.0245556304231707	0.02135372444327	0.0223957257096785	0.0350812996206111	0.0260566753343461	0.0276948309305952	0.024965300627371	0.0199697494308196	0.0249440216860706	0.0213372751731731	0.0336212588291525	0.0232896318266701	0.0311354735310705	0.0261266238266292	0.0224853579981525	0.0298309128626479	0.0251699058425521	0.0193077209586332	0.0202105855618149	0.0358198059493235	0.0237038023948314	0.0225365985079522	0.018931433349363	0.0185806091765646	0.0162402537456993	0.0192204796937259	0.0248851125750507	0.0286045704607613	0.0242139297304244	0.0241902971928524	0.0195479575087679	0.0147185361269449
0.249333333333333	0.0365508470270462	0.0314029439176382	0.0291134776950428	0.0331093920201129	NA	0.0248561026239489	0.0309633966516971	0.0390303143114334	0.0203658694143438	0.0241912908430223	0.025245745492524	0.0304031151542241	0.0450752060598486	0.0405077164281602	0.0208594245705471	0.0348838950230484	0.0218612826109781	0.0247102623930843	0.0214899346225524	0.0225333463232659	0.0353031998420792	0.0262378917647732	0.0278779931933811	0.0251507283301385	0.0200911184597074	0.0251123486825528	0.0214803690253783	0.0338489913854775	0.0234167118971817	0.0313299122049992	0.0262806557555732	0.0226557898841886	0.0300238834424618	0.0253323242975804	0.0194208403200914	0.0203249822842662	0.0360708113614412	0.0238679499224629	0.0226708000048828	0.0190467002808687	0.0186928839371641	0.0163477936596118	0.0193380200577488	0.0250593306129308	0.0288046539166198	0.0243940409334322	0.0243509238198136	0.0196791717753951	0.0148247028078889
0.25	0.0368143481271347	0.0316333986536491	0.0293108709711037	0.033309170831381	NA	0.0249989659329569	0.0311669766097368	0.0392540728897262	0.020497598606127	0.0243251313505223	0.025396522071853	0.030596216745313	0.0453380584876888	0.0407876641742375	0.0209876947379106	0.0351159049599123	0.0220090269944336	0.0248656972962204	0.0216268990206743	0.0226717064462131	0.0355261117432683	0.0264201060747686	0.0280621725665527	0.0253373463968933	0.0202131330832384	0.0252815486618526	0.0216242820139289	0.0340778158661877	0.0235444124859945	0.0315252771272829	0.026435471781444	0.0228274315238602	0.0302178345176544	0.0254955528221908	0.0195345579301288	0.0204399324666353	0.0363229578775592	0.024033044289165	0.0228056633784864	0.0191625739565884	0.0188057794633819	0.0164559636379361	0.019456186808019	0.0252344328667692	0.0290057027331299	0.0245751702191471	0.0245124460250833	0.0198112061804413	0.0149316216045102
0.250666666666667	0.0370784741653483	0.0318647080654315	0.0295092807175074	0.033509802171935	NA	0.0251425263265211	0.0313715277917041	0.0394786094037146	0.0206300487006518	0.0244596051724346	0.0255480716791138	0.0307902776608966	0.0456017581022181	0.0410676996303431	0.0211166430999476	0.0353489085968348	0.0221575547988645	0.0250219373784828	0.0217646202884827	0.0228108088237114	0.0357500354996721	0.0266033206758753	0.0282473719388051	0.0255251592029448	0.020335795389947	0.0254516233078244	0.0217690171015176	0.0343077319363955	0.0236727357376562	0.031721569231416	0.0265910744618662	0.0230002899105659	0.0304127673460063	0.025659592977631	0.0196488761935589	0.0205554378783029	0.0365762415023719	0.0241990884899389	0.0229411905417903	0.0192790565695633	0.0189192984836025	0.0165647664016294	0.0195749821824346	0.0254104183146972	0.0292077164655613	0.0247573184321013	0.024674866671652	0.0199440647700298	0.0150392975440136
0.251333333333333	0.0373432060361932	0.0320968599002773	0.0297087081507025	0.0337112860267292	NA	0.0252867858928349	0.0315770508777102	0.0397039227667777	0.0207632221517738	0.0245947141524763	0.0257003966997531	0.0309852998092833	0.04586630002212	0.0413477950654832	0.0212462719963831	0.0355829033671401	0.0223068678325965	0.0251789848700933	0.0219031010653688	0.0229506561968038	0.0359749712329782	0.0267875379487406	0.0284335941663146	0.0257141710803809	0.0204591074547332	0.025622574276519	0.021914577240135	0.0345387391863694	0.023801683793142	0.0319187894071946	0.0267474663459484	0.0231743720466658	0.0306086831314964	0.0258244463020813	0.0197637975158412	0.0206715002855516	0.0368306580902095	0.0243660854965812	0.0230773834000789	0.0193961503102452	0.0190334437295472	0.0166742046719234	0.0196944084136139	0.0255872858329091	0.0294106946048428	0.0249404863367523	0.0248381886046552	0.0200777515906078	0.0151477356805423
0.252	0.0376085244107092	0.0323298416334046	0.0299091544358395	0.0339136223402857	NA	0.0254317467122784	0.0317835465041	0.039930011864031	0.02089712140466	0.0247304601270973	0.0258534995065358	0.0311812850714842	0.0461316792814862	0.0416279226866776	0.0213765837608576	0.0358178866119475	0.0224569678824157	0.0253368419853051	0.0220423439789257	0.0230912513021822	0.0362009190106557	0.0269727602426649	0.0286208420720598	0.0259043863168007	0.0205830713384914	0.0257944031958637	0.0220609653707487	0.0347708371309721	0.0239312587896867	0.0321169385002414	0.0269046499740423	0.0233496849427801	0.0308055830235619	0.0259901143103917	0.0198793243029562	0.0207881214514648	0.0370862033442432	0.0245340382571844	0.0232142438507414	0.0195138573663641	0.0191482179361585	0.0167842811701661	0.0198144677286996	0.0257650341945295	0.0296146365771745	0.025124674616433	0.0250024146509718	0.0202122706885244	0.0152569410951686
0.252666666666667	0.037874409741383	0.0325636404686618	0.0301106206861957	0.034116811016439	NA	0.0255774108572381	0.0319910152631101	0.0401568755523323	0.0210317488955553	0.0248668449253137	0.02600738245924	0.0313782353008786	0.0463978908299406	0.0419080546501499	0.0215075807207321	0.0360538555798268	0.0226078567132814	0.0254955109221154	0.0221823516446011	0.0232325968719816	0.0364278788455446	0.0271589898751489	0.028809118445138	0.0260958091540326	0.0207076890877364	0.0259671116653445	0.0222081844229802	0.0350040252091061	0.0240614628606165	0.0323160173115321	0.0270626278775005	0.0235262356170706	0.0310034681163581	0.0261565984938174	0.0199954589612786	0.0209053031358234	0.0373428728157206	0.0247029496956347	0.0233517737831179	0.0196321799227939	0.0192636238414812	0.0168949986176614	0.019935162349162	0.0259436620684917	0.029819541743646	0.0253098838723055	0.0251675476188196	0.0203476261095995	0.015366918895881
0.253333333333333	0.0381408422672183	0.0327982433393824	0.030313107962601	0.0343208519180838	NA	0.0257237803919244	0.0321994577025302	0.0403845126602907	0.0211671070515475	0.0250038703685402	0.02616204790435	0.0315761523228798	0.0466649295327792	0.0421881630725843	0.0216392651968916	0.0362908074264694	0.0227595360680385	0.0256549938619763	0.0223231266653483	0.0233746956335735	0.0366558506954506	0.0273462291314421	0.0289984260400772	0.0262884437868392	0.0208329627342245	0.0261407012556871	0.0223562373147799	0.0352383027831662	0.0241922981351781	0.0325160265969234	0.0272214025784316	0.023704031094506	0.0312023394480175	0.0263239003197566	0.0201122038974484	0.0210230470950037	0.037600661903235	0.0248728227111067	0.0234899750783458	0.0197511201614173	0.0193796641865435	0.0170063597355073	0.0200564944905999	0.0261231680184277	0.0300254093998639	0.0254961146223191	0.0253335902973487	0.0204838218986847	0.0154776742175663
0.254	0.0384078020189618	0.0330336369093912	0.0305166172728655	0.0345257448669261	NA	0.0258708573721895	0.0324088743253671	0.040612921988277	0.0213031982903308	0.0251415382704213	0.0263174981747474	0.0317750379346005	0.0469327901711281	0.0424682200424364	0.0217716395035472	0.0365287392143753	0.0229120076671303	0.0258152929695047	0.0224646716312732	0.0235175503093565	0.0368848344627438	0.0275344802640894	0.0291887675761436	0.0264822943616076	0.0209588942945716	0.0263151735085397	0.0225051269520989	0.0354736691385006	0.0243237667383658	0.0327169670666818	0.0273809765894545	0.0238830784061098	0.0314021979999087	0.0264920212314874	0.0202295615182418	0.021141355081873	0.0378595658520261	0.0250436601775558	0.0236288496092045	0.0198706802609901	0.0194963417152349	0.0171183672444313	0.0201784663625403	0.0263035505015703	0.0302322387755852	0.0256833673001724	0.0255005454562323	0.0206208620992154	0.0155892122219872
0.254666666666667	0.0386752688244808	0.0332698075741661	0.03072114957121	0.0347314896432369	NA	0.0260186438453427	0.0326192655895116	0.0408421023084364	0.0214400250199679	0.0252798504366618	0.0264737355893988	0.0319748939045189	0.0472014674421164	0.0427481976312912	0.0219047059480364	0.0367676479125549	0.0230652732083112	0.0259764103921914	0.0226069891192784	0.0236611636165457	0.0371148299939608	0.027723745492478	0.0293801457366444	0.0266773649750264	0.0210854857698672	0.0264905299361562	0.0226548562285588	0.0357101234828795	0.0244558707907478	0.0329188393850143	0.0275413524134494	0.0240633845881916	0.0316030446958961	0.0266609626479056	0.0203475342304388	0.021260228845686	0.0381195797533159	0.025215464943207	0.0237683992399604	0.0199908623970036	0.0196136591741834	0.0172310238646255	0.0203010801682352	0.0264848078676674	0.0304400290343594	0.0258716422542805	0.025668415845255	0.0207587507527547	0.0157015380977557
0.255333333333333	0.0389432223142925	0.0335067414621555	0.0309267057576981	0.0349380859856095	NA	0.0261671418499656	0.0328306319074091	0.0410720523647043	0.0215775896386502	0.0254188086648554	0.0266307624530421	0.0321757219721442	0.0474709559590678	0.0430280679052552	0.0220384668306223	0.0370075303962469	0.0232193343663595	0.0261383482601082	0.0227500816927042	0.0238055382669602	0.0373458370794124	0.0279140270023846	0.0295725631682271	0.026873659672749	0.0212127391452844	0.0266667720210799	0.022805428025119	0.0359476649459728	0.0245886124082895	0.0331216441696011	0.0277025325433083	0.0242449566815612	0.031804880401599	0.0268307259632627	0.0204661244406909	0.0213796701319789	0.0383806985436775	0.0253882398300421	0.0239086258262105	0.0201116687415467	0.0197316193126301	0.0173443323155787	0.0204243381044582	0.0266669383579105	0.0306487792731784	0.0260609397467478	0.0258372041938989	0.0208974918985281	0.0158146570603011
0.256	0.0392116419272398	0.033744424436254	0.0311332866776714	0.0351455335907197	NA	0.0263163534157255	0.0330429736457323	0.041302770872823	0.0217158945344572	0.0255584147443134	0.0267885810558704	0.0323775238476829	0.0477412502517076	0.0433078029363757	0.022172924444291	0.0372483834466526	0.02337419279279	0.0263011086856149	0.0228939519009665	0.0239506769668079	0.0375778554527945	0.0281053269455215	0.0297660224801739	0.0270711824480432	0.0213406563896868	0.0268439012158282	0.0229568452097417	0.0361862925788351	0.024721993702176	0.0333253819911288	0.0278645194616828	0.0244278017307246	0.0320077059236521	0.0270013125469045	0.020585334555386	0.0214996806824647	0.0386429170044409	0.0255619876332834	0.024049531214726	0.0202331014631664	0.0198502248823027	0.017458295315907	0.0205482423612983	0.0268499401038765	0.030858488522134	0.0262512599523454	0.0260069132109273	0.0210370895729501	0.0159285743518338
0.256666666666667	0.0394805069163125	0.0339828420954388	0.0313408931211862	0.0353538321130893	NA	0.0264662805631888	0.0332562911250586	0.0415342565203618	0.0218549420851138	0.025698670455891	0.0269471936732131	0.0325803012117055	0.0480123447663872	0.0435873748140748	0.0223080810745478	0.0374902037506863	0.0235298501155668	0.0264646937630641	0.0230386022791912	0.0240965824164696	0.0378108847908045	0.0282976474390832	0.0299605262436922	0.0272699372404278	0.0214692394552304	0.0270219189425785	0.0231091106370543	0.0364260053534003	0.024856016778632	0.033530053372827	0.0280273156407302	0.0246119267830628	0.0322115220089658	0.0271727237430103	0.0207051669805121	0.0216202622349263	0.0389062297611329	0.0257367111208753	0.0241911172432947	0.0203551627267276	0.0199694786372871	0.0175729155831832	0.0206727951219521	0.027033811126485	0.0310691557440844	0.026442602957496	0.0261775455839657	0.0211775478091418	0.0160432952413038
0.257333333333333	0.0397497963546109	0.034221979776567	0.0315495258224543	0.0355629811648535	NA	0.0266169253036316	0.0334705846195492	0.0417665079667389	0.0219947346577462	0.0258395775718134	0.0271066025652152	0.0327840557148125	0.0482842338663261	0.0438667556565894	0.0224439389992115	0.0377329879007422	0.0236863079388167	0.026629105568506	0.0231840353478462	0.0242432573102802	0.0380449247127622	0.028490990565293	0.0301560769912012	0.0274699279342953	0.0215984902769633	0.0272008265928541	0.0232622271480096	0.0366668021619852	0.0249906837387404	0.0337356587900055	0.028190923541858	0.0247973388879922	0.0324163293439879	0.0273449608703325	0.02082562412152	0.0217414165231095	0.0391706312829553	0.0259124130329631	0.0243333857405635	0.0204778546932715	0.0200893833338966	0.0176881958337632	0.0207979985625146	0.0272185493349707	0.0312807798343279	0.0266349687592641	0.0263491039790813	0.0213188706364387	0.0161588250243535
0.258	0.0400194891414474	0.0344618225563359	0.0317591854592854	0.035772980315531	NA	0.0267682896388513	0.0336858543566332	0.0419995238432452	0.0221352746086368	0.0259811378555006	0.027266809976514	0.0329887889773021	0.0485569118318701	0.0441459176224069	0.022580500488208	0.0379767323944781	0.0238435678425422	0.0267943461593915	0.02333025361237	0.0243907043363089	0.0382799747802349	0.0286853583709495	0.0303526772156143	0.0276711583575221	0.0217284107724204	0.0273806255272119	0.0234161975695436	0.0369086818168011	0.0251259966782588	0.0339421986695945	0.0283553456154664	0.0249840450961073	0.0326221285539663	0.0275180252219371	0.0209467083831834	0.0218631452766161	0.039436115882299	0.0260890960813693	0.0244763385258795	0.0206011795198735	0.0202099417305403	0.0178041387826119	0.0209238548517681	0.0274041525258719	0.0314933596202861	0.026828357264354	0.0265215910403597	0.0214610620798908	0.0162751690232664
0.258666666666667	0.0402895640085843	0.0347023552534084	0.0319698726525336	0.0359838290917977	NA	0.0269203755609752	0.0339021005166941	0.0422333027530707	0.0222765642829772	0.0261233530613913	0.0274278181359143	0.0331945025888372	0.0488303728607672	0.0444248329216857	0.0227177678033614	0.0382214336346162	0.024001631382335	0.0269604175742745	0.0234772595627969	0.0245389261761367	0.0385160344966685	0.0288807528669735	0.0305503293696182	0.0278736322800653	0.021859002841215	0.0275613170749309	0.0235710247142312	0.0371516430494763	0.0252619576874344	0.0341496733896867	0.0285205843006889	0.0251720524583047	0.0328289202022128	0.0276919180649439	0.0210684221694583	0.0219854502207948	0.0397026777142974	0.0262667629490683	0.0246199774091311	0.0207251393594995	0.0203311565875887	0.0179207471431263	0.0210503661509696	0.0275906183820363	0.031706893861195	0.0270227682881143	0.0266950093894794	0.0216041261597529	0.0163923325869095
0.259333333333333	0.0405599995266027	0.0349435624307031	0.0321815879655458	0.0361955269772648	NA	0.0270731850522694	0.0341193232327602	0.0424678432713333	0.0224186060146198	0.0262662249347652	0.0275896292560602	0.0334011981081134	0.0491046110684607	0.0447034738276518	0.022855743198185	0.038467087928761	0.02416050008909	0.0271273218325132	0.0236250556733796	0.0246879255046327	0.0387531033070225	0.0290771760279547	0.0307490358649475	0.0280773534125472	0.0219902683646264	0.0277429025337012	0.0237267113799393	0.0373956845105867	0.0253985688508166	0.0343580832790812	0.028686642025131	0.0253613680248884	0.0330367047893686	0.0278666406402689	0.0211907678833402	0.022108333076633	0.0399703107764176	0.0264454162896575	0.0247643041905884	0.0208497363608612	0.0204530306672383	0.0180380236269574	0.0211775346136356	0.027777944471644	0.0319213812478056	0.0272182015535514	0.0268693616252845	0.0217480668909655	0.0165103210906705
0.26	0.0408307741114008	0.0351854283978516	0.0323943319036152	0.0364080734122591	NA	0.0272267200849461	0.0343375225901986	0.0427031439451095	0.0225614021258284	0.0264097552115652	0.0277522455331062	0.0336088770625277	0.0493796204883994	0.0449818126879597	0.0229944289176694	0.0387136914892349	0.0243201754687195	0.0272950609339704	0.0237736444022088	0.0248377049897284	0.038991180597411	0.0292746297916993	0.0309487990716564	0.0282823254048265	0.0221222092051842	0.0279253831693151	0.023883260349478	0.0376408047691971	0.0255358322470687	0.034567428616831	0.0288535212046076	0.0255519988446568	0.0332454827526708	0.0280421941623661	0.0213137479267198	0.022231795560647	0.0402390089080913	0.0266250587268273	0.024909320660743	0.0209749726682711	0.0205755667333735	0.0181559709438297	0.0213053623853267	0.0279661282472492	0.0321368204020921	0.0274146566903499	0.0270446503233549	0.0218928882826266	0.0166291399363892
0.260666666666667	0.0411018660308162	0.0354279372138231	0.0326081049134362	0.0366214677936082	NA	0.0273809826209701	0.0345566986264135	0.0429392032934673	0.0227049549270272	0.0265539456182173	0.0279156691463843	0.033817540947847	0.0496553950723648	0.0452598219360091	0.0231338271980704	0.0389612404329306	0.0244806590018673	0.0274636368587131	0.0239230281908296	0.0249882672921896	0.0392302656947486	0.0294731160587776	0.0311496213173864	0.0284885518445576	0.0222548272062486	0.0281087602153587	0.024040674390249	0.0378870023124119	0.0256737499487762	0.0347777096317916	0.0290212242428781	0.0257439519639698	0.0334552544652223	0.0282185798189707	0.0214373647002377	0.0223558393847721	0.0405087657903862	0.0268056928538281	0.025055028600147	0.0211008504214953	0.0206987675514279	0.0182745918013595	0.0214338516034291	0.028155167044841	0.0323532098769706	0.0276121332339029	0.0272208780355748	0.0220385943374547	0.0167487945522835
0.261333333333333	0.0413732534113685	0.0356710726897175	0.0328229073825649	0.0368357094744287	NA	0.0275359746118639	0.0347768513305472	0.0431760198075017	0.0228492667165481	0.026698797871451	0.0280799022580709	0.0340271912278778	0.0499319286908162	0.0455374741022059	0.0232739402666947	0.0392097307811824	0.0246419521436243	0.0276330515667109	0.0240732094638547	0.0251396150653874	0.039470357866402	0.0296726366920719	0.0313515048866307	0.0286960362557375	0.0223881241915871	0.0282930348729047	0.0241989562538924	0.0381342755449362	0.0258123240222553	0.0349889265021736	0.0291897535313796	0.0259372344257977	0.0336660202352618	0.0283957987708428	0.0215616206031363	0.0224804662562516	0.0407795749457174	0.0269873212329357	0.0252014297792521	0.0212273717556062	0.0208226358882422	0.0183938889048713	0.0215630043969351	0.0283450580829233	0.0325705481560258	0.0278106306243507	0.0273980472896992	0.0221851890512413	0.0168692903928687
0.262	0.0416449142451184	0.0359148183917266	0.0330387396388818	0.037050797763919	NA	0.0276916979985122	0.0349979806431861	0.0434135919503718	0.0229943397803771	0.0268443136781173	0.0282449470128501	0.0342378293341368	0.0502092151332525	0.0458147418251591	0.0234147703416847	0.0394591584596547	0.0248040563232435	0.027803306997534	0.0242241906285753	0.0252917509550667	0.0397114563198463	0.0298731935163258	0.0315544520199954	0.0289047820972406	0.0225221019649476	0.0284782083102069	0.0243581086759313	0.0383826227886475	0.0259515565273576	0.035201079355097	0.029359111448959	0.0261318532687495	0.0338777803054379	0.0285738521515122	0.0216865180331115	0.0226056778775257	0.0410514297376007	0.0271699463949146	0.0253485259582475	0.021354538800834	0.0209471745119216	0.0185138649572116	0.0216928228862221	0.0285357984616165	0.0327888336532476	0.028010148205629	0.0275761605889177	0.0223326764122944	0.0169906329388715
0.262666666666667	0.0419168263966398	0.0361591576442655	0.0332556019500597	0.0372667319271546	NA	0.0278481547109656	0.0352200864560698	0.0436519181573409	0.0231401763918995	0.0269904947350064	0.0284108055375757	0.0344494566655213	0.0504872481085921	0.0460915978628019	0.0235563196318015	0.039709519298249	0.0249669729438561	0.0279744050700498	0.0243759740745688	0.0254446775991128	0.0399535602023282	0.030074788317693	0.0317584649134573	0.0291147927613417	0.0226567623096282	0.028664281662396	0.0245181343754133	0.0386320422821771	0.0260914495172744	0.0354141682661493	0.0295293003616029	0.0263278155260826	0.0340905348520845	0.028752741067024	0.0218120593861615	0.0227314759461192	0.0413243233704478	0.0273535708384788	0.0254963188868974	0.0214823536824165	0.0210723861916906	0.018634522658562	0.021823309182829	0.0287273851617791	0.0330080647127769	0.0282106852245282	0.0277552204114177	0.0224810604008729	0.0171128276971372
0.263333333333333	0.042188967610098	0.0364040735332729	0.0334734945230346	0.037483511184889	NA	0.0280053466682423	0.0354431686118051	0.0438909968358182	0.0232867788116431	0.0271373427286645	0.0285774799409306	0.0346620745879816	0.0507660212455691	0.0463680151034295	0.0236985903362071	0.0399608090310296	0.0251307033821879	0.0281463476821193	0.0245285621733029	0.0255983976273167	0.0401966686005336	0.0302774228432877	0.0319635457176189	0.0293260715722274	0.0227921069880429	0.0288512560311761	0.0246790360545512	0.0388825321805033	0.0262320050383382	0.0356281932589457	0.0297003226221656	0.0265251282246918	0.0343042839844998	0.0289324665956851	0.0219382470564346	0.0228578621545295	0.0415982488894041	0.0275381970297516	0.0256448103043787	0.021610818520449	0.021198273697746	0.0187558647062498	0.0219544653892323	0.0289198150441524	0.0332282396086609	0.028412240829762	0.0279352292099441	0.0226303449886099	0.0172358802005309
0.264	0.0424613155164325	0.036649548909681	0.0336924175034819	0.0377011347133572	NA	0.0281632757781302	0.0356672269035832	0.0441308263654032	0.0234341492870206	0.0272848593352093	0.0287449723130849	0.0348756844341927	0.0510455280931481	0.0466439665766413	0.0238415846442444	0.0402130232961671	0.0252952489882768	0.0283191367102924	0.0246819572777379	0.0257529136611382	0.0404407805402624	0.0304810988007354	0.0321696965369602	0.0295386217844962	0.0229281377412841	0.0290391324845236	0.0248408163983608	0.039134090554555	0.0263732251298232	0.0358431543046934	0.0298721805700958	0.0267237983840788	0.0345190277442278	0.0291130297878116	0.0220650834360756	0.0229848381901127	0.0418731991802294	0.0277238274017228	0.0257940019391173	0.0217399354297325	0.0213248398011082	0.0188778937945569	0.0220862935986191	0.0291130848485274	0.0334493565446178	0.0286148140710474	0.0281161894113589	0.0227805341379275	0.017359796007832
0.264666666666667	0.042733847640637	0.036895566393055	0.0339123709752962	0.0379196016440842	NA	0.028321943936987	0.0358922610749021	0.0443714050979315	0.0235822900520708	0.0274330462201445	0.0289132847253509	0.0350902875032287	0.0513257621209556	0.0469194254641801	0.0239853047352166	0.0404661576359014	0.0254606110851901	0.0284927740095024	0.0248361617219257	0.0259082283134672	0.040685894986108	0.0306858178577247	0.0323769194290876	0.0297524465816472	0.0230648562886818	0.0292279120563873	0.0250034780742967	0.0393867153908265	0.026515111823743	0.0360590513217587	0.0300448765311612	0.026923833015301	0.0347347661043431	0.0292944316654771	0.02219257091507	0.0231124057349704	0.0421491669692234	0.0279104643537043	0.0259438955086242	0.0218697065196207	0.0214520872734703	0.0190006126145271	0.0222187958946597	0.0293071911929356	0.0336714136538121	0.0288184038981966	0.0282981034161977	0.0229316318014415	0.0174845807036217
0.265333333333333	0.0430065414091336	0.0371421083754015	0.0341333549600763	0.038138911063697	NA	0.0284813530295398	0.0361182708192922	0.044612731357524	0.0237312033271986	0.0275819050381737	0.0290824192298372	0.0353058850602364	0.0516067167197285	0.0471943651106576	0.0241297527781649	0.0407202074965234	0.0256267909687435	0.0286672614127605	0.0249911778206057	0.0260643441883832	0.0409320108411435	0.0308915816415602	0.0325852164039804	0.0299675490745585	0.0232022643273587	0.0294175957463897	0.0251670237318863	0.0396404045910036	0.0266576671446472	0.0362758841752372	0.0302184128171719	0.0271252391198999	0.0349514989687394	0.0294766732222628	0.0223207118810868	0.023240566465835	0.0424261448231943	0.0280981102507848	0.0260944927193318	0.0220001338938667	0.0215800188870459	0.0191240238537713	0.0223519743512775	0.0295021305728635	0.0338944089986388	0.0290230091602204	0.0284809735982248	0.0230836419213551	0.0176102398981642
0.266	0.0432793741572357	0.0373891570251461	0.0343553694166146	0.0383590620137412	NA	0.0286415049286841	0.0363452557800472	0.0448548034406374	0.0238808913189129	0.027731437433013	0.0292523778590998	0.035522478336111	0.051888385201781	0.0474687590341578	0.0242749309316448	0.0409751682283754	0.02579378990722	0.0288426007308489	0.0251470078687983	0.0262212638809135	0.0411791269466145	0.0310983917387157	0.0327945894232346	0.0301839322999542	0.0233403635317825	0.0296081845195301	0.0253314560023613	0.0398951559716016	0.0268008931094163	0.036493652676528	0.0303927917257013	0.027328023688809	0.0351692261714214	0.0296597554230074	0.0224495087193198	0.0233693220539548	0.0427041251494735	0.0282867674232816	0.0262457952664284	0.0221312196504681	0.0217086374144141	0.0192481301962709	0.0224858310324181	0.0296978993604928	0.0341183405705186	0.0292286286044438	0.0286648023039873	0.0232365684288441	0.0177367792272807
0.266666666666667	0.0435523231366932	0.0376366942912785	0.0345784142403911	0.0385800534905014	NA	0.0288024014952806	0.0365732155499591	0.045097619616117	0.0240313562195648	0.0278816450372027	0.0294231626257924	0.0357400685271726	0.0521707608014881	0.0477425809367081	0.0244208413435015	0.0412310350858714	0.02596160914109	0.0290187937520135	0.0253036541413955	0.0263789899767884	0.0414272420816375	0.0313062496943902	0.0330050403993038	0.0304015992188621	0.0234791555533144	0.0297996793058901	0.0254967774982881	0.0401509672636148	0.0269447917270536	0.0367123565829117	0.0305680155398062	0.0275321937012404	0.0353879474758006	0.0298436792035594	0.022578963812327	0.0234986741649787	0.042983100195975	0.0284764381661921	0.0263978048336937	0.0222629658815113	0.0218379456283635	0.01937293432218	0.0226203679918167	0.0298944938039659	0.034343206289702	0.0294352608756349	0.0288495918523669	0.0233904152434307	0.017864204352216
0.267333333333333	0.043825365523317	0.0378847019076653	0.0348024892630735	0.0388018844448266	NA	0.0289640445779532	0.0368021496710574	0.0453411781252521	0.0241826002070832	0.0280325294719184	0.0295947755223136	0.0359586567948435	0.0524538366757863	0.0480158047146106	0.0245674861506435	0.0414878032275363	0.0261302498827323	0.0291958422416562	0.0254611188927486	0.0265375250521962	0.0416763549629047	0.031515157012063	0.0332165711947386	0.03062055271506	0.0236186420197544	0.0299920810003397	0.0256629908131952	0.0404078361121781	0.0270893649984767	0.0369319955971312	0.0307440865277451	0.0277377561235511	0.0356076625739958	0.0300284454705298	0.0227090795398686	0.0236286244588394	0.0432630620513016	0.028667124738643	0.0265505230933329	0.0223953746730153	0.0219679463017333	0.0194984389076247	0.0227555872727629	0.0300919100266779	0.0345690040050852	0.0296429045151473	0.02903534453413	0.0235451862723481	0.0179925209594976
0.268	0.0440984784246761	0.0381331613975288	0.0350275942520215	0.0390245537819592	NA	0.0291264360128837	0.0370320576343536	0.0455854771818332	0.02433462544471	0.0281840923467808	0.0297672185204531	0.0361782442653271	0.0527376059046922	0.0482884044686237	0.0247148674788151	0.0417454677160648	0.0262997133161562	0.0293737479420269	0.0256194043562537	0.0266968716735353	0.0419264642443963	0.0317251151530519	0.0334291836214233	0.030840795593514	0.0237588245348834	0.0301853904622459	0.0258300985211995	0.0406657600762403	0.0272346149163063	0.0371525693669779	0.030921006942694	0.0279447179080867	0.0358283710861372	0.0302140551010464	0.022839858278743	0.0237591745896376	0.0435440026448968	0.0288588293633391	0.0267039517058109	0.0225284481047735	0.0220986422072533	0.0196246466245017	0.0228914909078652	0.0302901440265965	0.0347957314940348	0.0298515579600755	0.0292220626114771	0.0237008854098938	0.0181217347607882
0.268666666666667	0.0443716388878613	0.0383820540780904	0.0352537289097969	0.0392480603613687	NA	0.0292895776236079	0.0372629388795895	0.0458305149722116	0.024487434080734	0.0283363352596645	0.0299404935710356	0.0363988320292874	0.053022061491838	0.0485603545139856	0.0248629874423677	0.0420040235184003	0.0264700005967234	0.0295525125719144	0.0257785127439338	0.0268570323971647	0.0421775685170983	0.0319361255360719	0.0336428794398105	0.0310623305788058	0.0238997046780014	0.030379608515183	0.0259981031766305	0.0409247366282504	0.0273805434646533	0.0373740774848805	0.031098779022462	0.0281530859920051	0.0360500725596756	0.0304005089425091	0.0229713024026217	0.0238903262055238	0.0438259137472444	0.0290515542260099	0.0268580923196859	0.0226621882501955	0.0222300361173818	0.0197515601402744	0.0230280809188136	0.0304891916756088	0.0350233864622244	0.0300612195424254	0.0294097483175899	0.0238575165367738	0.0182518514927295
0.269333333333333	0.0446448239073121	0.0386313610653784	0.0354808928736793	0.03947240299659	NA	0.0294534712208089	0.037494792794991	0.0460762896553612	0.0246410282482236	0.0284892597965068	0.0301146026035631	0.0366204211415307	0.0533071963650241	0.0488316293902723	0.02501184814403	0.042263465505833	0.0266411128508726	0.0297321378263372	0.0259384462460192	0.0270180097691531	0.0424296663087276	0.0321481895367954	0.0338576603581539	0.0312851603135518	0.0240412840034635	0.0305747359466452	0.0261670073136522	0.0411847631538562	0.0275271526189042	0.0375965194874986	0.0312774049892039	0.0283628672960774	0.0362727664686969	0.0305878078123468	0.0231034142818818	0.0240220809485812	0.0441087869701153	0.0292453014748554	0.0270129465714424	0.0227965971761475	0.022362130804141	0.0198791821177674	0.0231653593161397	0.0306890487188983	0.0352519665434809	0.0302718874882995	0.0295984038561779	0.0240150835194352	0.0183828769167784
0.27	0.044918010432698	0.0388810632791971	0.0357090857151877	0.0396975804550665	NA	0.0296181186021113	0.0377276187170263	0.0463227993629423	0.0247954100647587	0.0286428675311142	0.0302895475258553	0.0368430126206877	0.0535930033767891	0.049102203871081	0.0251614516746762	0.0425237884541185	0.0268130511758439	0.029912625376234	0.0260992070305243	0.0271798063250263	0.0426827560834642	0.0323613084874145	0.0340735280317399	0.0315092873568131	0.0241835640402117	0.0307707735077601	0.0263368134458839	0.041445836951615	0.0276744443455045	0.0378198948553209	0.0314568870491324	0.0285740687234677	0.0364964522132405	0.0307759524977756	0.0232361962834377	0.0241544404547068	0.0443926137668626	0.0294400732199915	0.0271685160853243	0.0229316769427918	0.0224949290389506	0.0200075152149593	0.0233033280989764	0.03088971077435	0.0354814692996416	0.030483559917097	0.0297880314010227	0.0241735902093891	0.0185148168190358
0.270666666666667	0.0451911753768519	0.0391311414482563	0.0359383069396074	0.0399235914579969	NA	0.029783521551873	0.0379614159301693	0.0465700421993677	0.024950581632161	0.0287971600249696	0.0304653302236879	0.0370666074488974	0.0538794753049968	0.0493720529735317	0.0253118001130941	0.0427849870436164	0.0269858166394045	0.0300939768681539	0.0262607972428226	0.0273424245895121	0.04293683624169	0.0325754836762045	0.0342904840621164	0.0317347141824977	0.0243265462913041	0.0309677219130056	0.0265075240660188	0.0417079552327182	0.0278224206017407	0.0380442030122671	0.0316372273922279	0.0287866971584905	0.036721129118625	0.0309649437555579	0.0233696507705703	0.0242874063534927	0.0446773854327646	0.029635871532893	0.0273248024731677	0.0230674296034253	0.0226284335924605	0.0201365620847737	0.0234419892548156	0.0310911733319866	0.0357118922204225	0.03069623484073	0.0299786330955217	0.0243330404425225	0.0186476770100661
0.271333333333333	0.0454642956237474	0.0393815761154589	0.0361685559855233	0.0401504346801875	NA	0.0299496818409771	0.0381961836666677	0.0468180162418707	0.0251065450362236	0.0289521388270371	0.0306419525604303	0.0372912065714928	0.0541666048534407	0.0496411519675785	0.0254628955257509	0.043047055859449	0.0271594102795762	0.0302761939239456	0.0264232190052189	0.0275058670762847	0.0431919051197348	0.0327907163470893	0.0345085299963219	0.0319614431777536	0.0244702322334406	0.0311655818399279	0.026679141645441	0.0419711151207284	0.0279710833355197	0.0382694433252949	0.0318184281919474	0.0290007594653458	0.0369467964347773	0.0311547823117639	0.0235037801027549	0.0244209802681065	0.044963093105417	0.0298326984458375	0.0274818073342323	0.0232038572043173	0.0227626472343797	0.0202663253748682	0.0235813447592644	0.0312934317534356	0.0359432327232973	0.0309099101628557	0.0301702110522306	0.0244934380384002	0.0187814633247091
0.272	0.0457373480365144	0.0396323476433445	0.03639983222436	0.0403781087499089	NA	0.0301166012266231	0.0384319211063159	0.0470667195405759	0.0252633023464398	0.0291078054735672	0.0308194163766799	0.037516810896687	0.0544543846524645	0.0499094763851252	0.0256147399665587	0.0433099893916801	0.027333833104363	0.0304592781404474	0.026586474416519	0.0276701362877064	0.0434479609896294	0.0330070076992086	0.0347276673261111	0.0321894766413552	0.0246146233164865	0.0313643539288622	0.0268516686338405	0.0422353136513297	0.0281204344851473	0.0384956151040114	0.0320004916049313	0.0292162624868322	0.0371734533355696	0.0313454688615337	0.023638586635488	0.0245551638151712	0.0452497277651741	0.0300305559513468	0.0276395322550341	0.023340961784546	0.0228975727333045	0.0203968077274221	0.0237213965757995	0.0314964812714279	0.0361754881533872	0.031124583678126	0.0303627673524043	0.0246547867995552	0.0189161816218831
0.272666666666667	0.0460103094654884	0.0398834362196865	0.036632134959927	0.0406066122487574	NA	0.0302842814521167	0.0386686273762339	0.0473161501185713	0.0254208556157304	0.0292641614879006	0.0309977234898968	0.0377434212952624	0.0547428072596007	0.0501770020289356	0.025767335476638	0.043573782035515	0.027509086091481	0.0306432310891757	0.0267505655515973	0.0278352347145677	0.0437050020588663	0.0332243588864874	0.0349478974871817	0.0324188167820821	0.0247597209629916	0.0315640387826554	0.0270251074588275	0.0425005477720917	0.0282704759791039	0.0387227176002895	0.0321834197707093	0.0294332130430373	0.0374010989181616	0.0315370040688413	0.0237740727201112	0.0246899586046447	0.04553728023564	0.030229446001629	0.0277979788091764	0.0234787453758346	0.0230332128565447	0.0205280117789215	0.0238621466555206	0.0317003169893293	0.0364086557833621	0.0313402530714531	0.0305563040455375	0.0248170905107691	0.019051837784379
0.273333333333333	0.0462831567562858	0.0401348218632406	0.0368654634279717	0.0408359437115215	NA	0.0304527242466595	0.0389063015506505	0.0475663059719833	0.0255792068801703	0.0294212083802712	0.0311768756940347	0.0379710386002601	0.0550318651602251	0.050443704981334	0.0259206840840806	0.0438384280915199	0.0276851701880889	0.0308280543160149	0.0269154944609614	0.0280011648358264	0.0439630264701678	0.0334427710172069	0.0351692218583985	0.032649465717091	0.0249055265677077	0.0317646369663907	0.0271994605255437	0.0427668143422469	0.0284212097358193	0.0389507500078889	0.0323672148114042	0.0296516179300054	0.0376297322023491	0.0317293885662606	0.0239102407036345	0.0248253662396988	0.0458257411842088	0.030429370508019	0.0279571485571813	0.0236172100023858	0.0231695703699468	0.0206599401599436	0.024003596936902	0.0319049338807042	0.0366427328133529	0.0315569159172943	0.0307508231489033	0.0249803529383412	0.0191884377186457
0.274	0.0465558667579005	0.0403864844296404	0.0370998167957383	0.041066101626053	NA	0.0306219313251372	0.0391449426506922	0.0478171850700532	0.0257383581587141	0.0295789476476087	0.031356874759172	0.0381996636066719	0.0553215507682286	0.0507095616126879	0.0260747878037115	0.0441039217658631	0.0278620863105202	0.0310137493409051	0.0270812631703149	0.0281679291183447	0.0442220323012609	0.0336622451535781	0.0353916417610178	0.032881425470281	0.0250520414971022	0.0319661490071156	0.0273747302162729	0.0430341101324821	0.0285726376634452	0.0391797114620824	0.0325518788314347	0.0298714839183821	0.0378593521299194	0.0319226229547319	0.0240470929285573	0.0249613883165972	0.0461151011226564	0.0306303313404191	0.0281170430463207	0.023756357680716	0.0233066480377164	0.0207925954949388	0.0241457493455429	0.0321103267889146	0.0368777163708756	0.0317745696789538	0.0309463266470917	0.0251445778293472	0.0193259873545662
0.274666666666667	0.0468284163308149	0.0406384036174396	0.0373351941615339	0.0412970844331426	NA	0.0307919043879078	0.0393845496441773	0.0480687853552164	0.0258983114529212	0.0297373807733397	0.0315377224311406	0.0384292970711336	0.0556118564267054	0.0509745485896671	0.0262296486368486	0.0443702571705757	0.0280398353440164	0.0312003176575318	0.0272478736801176	0.028335530016624	0.0444820175646613	0.0338827823113173	0.0356151584579103	0.033114697970653	0.0251992670888699	0.0321685753935711	0.0275509188900504	0.0433024318247435	0.0287247616596258	0.0394096010392877	0.0327374139172171	0.0300928177520364	0.0380899575640142	0.0321167078033313	0.0241846317326886	0.0250980264245739	0.0464053504077815	0.0308323303267393	0.0282776638104468	0.0238961904194883	0.0234444486222379	0.0209259804020106	0.0242886057939159	0.0323164904267527	0.0371136035107653	0.0319932117079037	0.031142816491547	0.0253097689108864	0.0194644926452242
0.275333333333333	0.0471007823551191	0.0408905589742949	0.0375715945543018	0.0415288905264021	NA	0.0309626451205887	0.0396251214454155	0.0483211047431833	0.0260590687466791	0.0298965092271886	0.0317194204311531	0.0386599397116201	0.0559027744086581	0.0512386428832745	0.026385268571063	0.0446374283238346	0.0282184181424621	0.0313877607330142	0.0274153279651441	0.028503969972539	0.0447429802074634	0.0341043834592241	0.0358397731527845	0.0333492850506642	0.0253472046514411	0.0323719165759239	0.0277280288822698	0.043571776012056	0.0288775836112672	0.0396404177567038	0.0329238221368644	0.0303156261466593	0.0383215472884989	0.0323116436490409	0.0243228594489638	0.0252352821457099	0.0466964792420985	0.0310353692523367	0.0284390123698228	0.0240367102193447	0.0235829748838918	0.0210600974926947	0.0244321681811148	0.0325234193761091	0.0373503912151237	0.0322128392431244	0.0313402946001041	0.0254759298893187	0.0196039595666612
0.276	0.047372941738633	0.0411429299032885	0.0378090169332016	0.0417615182521494	NA	0.0311341551938433	0.0398666569150128	0.0485741411230222	0.0262206320059266	0.030056334464978	0.0319019704554291	0.0388915922071427	0.0561942969177187	0.0515018217766408	0.0265416495799362	0.0449054291502645	0.0283978355281213	0.0315760800075934	0.0275836279740387	0.0286732514150699	0.0450049181111394	0.0343270495187617	0.0360654869894091	0.033585188444576	0.0254958554634875	0.0325761729655015	0.0279060625042893	0.043842139198357	0.0290311053943041	0.0398721605719534	0.0331111055398854	0.0305399157883393	0.03855412000734	0.0325074309965214	0.0244617784052622	0.0253731570548106	0.0469884776745808	0.0312394498594552	0.0286010902309529	0.0241779190727375	0.0237222295808715	0.0211949493717355	0.0245764383926001	0.0327311080876772	0.0375880763932768	0.0324334494104643	0.0315387628565244	0.0256430644494903	0.0197443941176243
0.276666666666667	0.0476448714250242	0.0413954956693849	0.0380474601871968	0.0419949659093003	NA	0.0313064362631668	0.0401091548596823	0.0488278923572451	0.0263830031783762	0.0302168579284274	0.0320853741748191	0.0391242551974479	0.0564864160888865	0.0517640628725798	0.0266987936228182	0.0451742534812624	0.0285780882913755	0.0317652768943219	0.0277527756288702	0.0288433767600325	0.0452678290913459	0.0345507813636398	0.0362923010508356	0.0338224097867983	0.0256452207734251	0.0327813449345286	0.0280850220430362	0.0441135177983443	0.0291853288734655	0.0401048283827309	0.0332992661568816	0.0307656933321139	0.0387876743439898	0.0327040703178863	0.0246013909242205	0.0255116527192818	0.0472813356014556	0.0314445738466655	0.0287638988864126	0.0243198189637595	0.0238622154689961	0.0213305386368614	0.0247214182999436	0.0329395508806939	0.0378266558817444	0.0326550392220197	0.0317382231100313	0.0258111762539475	0.0198858023193027
[truncated: 1,585 more rows]
[truncated: 113 more columns]
